# Supplementary material for: Pleiotropic tumor suppressor functions of WWOX antagonize metastasis
Source: Signal Transduct Target Ther. 2020 Apr 17;5:43. doi: 10.1038/s41392-020-0136-8 (PMC7162874; doi:10.1038/s41392-020-0136-8)
Supplement: Supplementary file 2 — Table S1 [file 41392_2020_136_MOESM2_ESM.xlsx]

## Sheet: mRNA profiling
Probeset ID	Gene Symbol	p-value (w [G3] vs. ev and m [G1])	Fold-Change (w [G3] vs. ev and m [G1])	Description of comparison
231518_at	LOC283867	3.9774e-08	-14.712	w down vs ev and m
236646_at	C12orf59	7.08742e-05	-13.8483	w down vs ev and m
212588_at	PTPRC	1.77424e-06	-13.6876	w down vs ev and m
228538_at	ZNF662	1.72109e-07	-12.9481	w down vs ev and m
233504_at	C9orf84	1.03583e-09	-11.0725	w down vs ev and m
221614_s_at	RPH3AL	7.72162e-06	-11.0169	w down vs ev and m
1552575_a_at	C6orf141	4.71282e-06	-10.8252	w down vs ev and m
228721_at	LOC26172	5.38358e-08	-10.2768	w down vs ev and m
206295_at	IL18	1.14449e-07	-9.88735	w down vs ev and m
212587_s_at	PTPRC	1.10598e-05	-9.81362	w down vs ev and m
209755_at	NMNAT2	5.16817e-07	-9.60881	w down vs ev and m
208134_x_at	PSG2	1.22317e-07	-9.00473	w down vs ev and m
224219_s_at	TRPC4	1.51871e-05	-8.68294	w down vs ev and m
232068_s_at	TLR4	3.22367e-07	-8.64572	w down vs ev and m
206969_at	KRT34	2.3827e-06	-8.20129	w down vs ev and m
1557094_at	LOC653110	1.57744e-05	-7.90052	w down vs ev and m
206172_at	IL13RA2	3.37026e-06	-7.84669	w down vs ev and m
213711_at	KRT81	2.41719e-07	-7.83505	w down vs ev and m
220161_s_at	EPB41L4B	3.72766e-05	-7.76829	w down vs ev and m
226603_at	SAMD9L	1.27392e-05	-7.56558	w down vs ev and m
231178_at	SPATA4	5.26871e-06	-7.52759	w down vs ev and m
214957_at	ACTL8	4.80764e-07	-7.52296	w down vs ev and m
229778_at	C12orf39	0.000422092	-7.29025	w down vs ev and m
228531_at	SAMD9	8.79047e-08	-7.23414	w down vs ev and m
204580_at	MMP12	1.26095e-06	-7.16643	w down vs ev and m
205083_at	AOX1	7.98835e-09	-7.05589	w down vs ev and m
203895_at	PLCB4	8.84768e-06	-6.97541	w down vs ev and m
220818_s_at	TRPC4	7.50956e-06	-6.88701	w down vs ev and m
205082_s_at	AOX1	1.02035e-06	-6.80556	w down vs ev and m
219355_at	CXorf57	6.42355e-07	-6.79863	w down vs ev and m
224220_x_at	TRPC4	7.83135e-06	-6.79368	w down vs ev and m
227449_at	EPHA4	0.000670666	-6.74279	w down vs ev and m
206522_at	MGAM	2.79375e-05	-6.70753	w down vs ev and m
205624_at	CPA3	1.02816e-06	-6.61804	w down vs ev and m
205627_at	CDA	3.31475e-07	-6.57837	w down vs ev and m
225681_at	CTHRC1	0.000260737	-6.53147	w down vs ev and m
209606_at	CYTIP	4.59467e-06	-6.4426	w down vs ev and m
232027_at	SYNE1	7.60209e-05	-6.42896	w down vs ev and m
205923_at	RELN	2.66837e-06	-6.38506	w down vs ev and m
215821_x_at	PSG3	7.65649e-08	-6.37437	w down vs ev and m
235643_at	SAMD9L	0.000539898	-6.29353	w down vs ev and m
231514_at	C1orf94	1.29518e-06	-6.26447	w down vs ev and m
210809_s_at	POSTN	2.92081e-05	-6.18889	w down vs ev and m
230876_at	ZNF883	1.47334e-05	-6.13713	w down vs ev and m
231867_at	ODZ2	0.000271761	-6.09862	w down vs ev and m
226028_at	ROBO4	5.89639e-05	-6.07969	w down vs ev and m
207238_s_at	PTPRC	2.15205e-05	-6.07162	w down vs ev and m
220817_at	TRPC4	2.30259e-06	-6.05135	w down vs ev and m
221060_s_at	TLR4	1.54947e-05	-5.98363	w down vs ev and m
204475_at	MMP1	1.95989e-07	-5.89877	w down vs ev and m
1554314_at	C6orf141	1.08493e-05	-5.87962	w down vs ev and m
219503_s_at	TMEM40	2.19178e-07	-5.84645	w down vs ev and m
243938_x_at	DNAH5	4.00207e-05	-5.82003	w down vs ev and m
222549_at	CLDN1	1.03841e-05	-5.81305	w down vs ev and m
1560573_at	LOC387895	4.58116e-06	-5.76553	w down vs ev and m
219691_at	SAMD9	3.59629e-07	-5.7532	w down vs ev and m
209270_at	LAMB3	2.45946e-07	-5.66729	w down vs ev and m
210140_at	CST7	0.000471298	-5.64436	w down vs ev and m
218182_s_at	CLDN1	5.55088e-08	-5.59253	w down vs ev and m
204614_at	SERPINB2	9.54831e-07	-5.56125	w down vs ev and m
205919_at	HBE1	5.46318e-06	-5.53542	w down vs ev and m
227919_at	UCA1	5.85175e-07	-5.3449	w down vs ev and m
220111_s_at	ANO2	6.49653e-06	-5.33242	w down vs ev and m
222943_at	GBA3	7.47019e-07	-5.29438	w down vs ev and m
204595_s_at	STC1	4.12418e-05	-5.25465	w down vs ev and m
203372_s_at	SOCS2	0.000118205	-5.24878	w down vs ev and m
205372_at	PLAG1	9.6885e-06	-5.23052	w down vs ev and m
210319_x_at	MSX2	0.000187151	-5.1708	w down vs ev and m
220474_at	SLC25A21	2.50269e-05	-5.1623	w down vs ev and m
222892_s_at	TMEM40	3.16627e-07	-5.06499	w down vs ev and m
204637_at	CGA	0.000280868	-5.04625	w down vs ev and m
206371_at	FOLR3	1.50324e-06	-5.03524	w down vs ev and m
1556029_s_at	NMNAT2	7.08774e-05	-5.00118	w down vs ev and m
231240_at	DIO2	5.71947e-06	-4.95121	w down vs ev and m
224341_x_at	TLR4	4.25931e-06	-4.87741	w down vs ev and m
221760_at	MAN1A1	4.10576e-05	-4.85773	w down vs ev and m
204179_at	MB	5.76546e-05	-4.85587	w down vs ev and m
206029_at	ANKRD1	9.42459e-06	-4.83674	w down vs ev and m
214535_s_at	ADAMTS2	1.52719e-05	-4.82207	w down vs ev and m
225387_at	TSPAN5	4.49248e-05	-4.71502	w down vs ev and m
242450_at	RGMB	3.51105e-06	-4.61612	w down vs ev and m
201578_at	PODXL	8.12909e-06	-4.60725	w down vs ev and m
211368_s_at	CASP1	1.41679e-05	-4.60673	w down vs ev and m
230869_at	FAM155A	2.31863e-07	-4.59752	w down vs ev and m
209493_at	PDZD2	0.00072347	-4.58902	w down vs ev and m
239043_at	ZNF404	2.05338e-06	-4.57893	w down vs ev and m
229649_at	NRXN3	0.00010513	-4.54449	w down vs ev and m
222062_at	IL27RA	1.08443e-05	-4.49845	w down vs ev and m
231203_at	LOC100129633	4.86685e-06	-4.47871	w down vs ev and m
230036_at	SAMD9L	1.69349e-05	-4.46117	w down vs ev and m
203889_at	SCG5	0.00123884	-4.45937	w down vs ev and m
1555793_a_at	ZFP82	0.000525173	-4.44774	w down vs ev and m
207111_at	EMR1	5.26914e-06	-4.44022	w down vs ev and m
203408_s_at	SATB1	9.55103e-05	-4.44018	w down vs ev and m
217678_at	SLC7A11	0.000294734	-4.43949	w down vs ev and m
213506_at	F2RL1	9.56298e-05	-4.3514	w down vs ev and m
223427_s_at	EPB41L4B	1.43433e-05	-4.34612	w down vs ev and m
208483_x_at	KRT33A	6.51718e-07	-4.34566	w down vs ev and m
209738_x_at	PSG6	4.85508e-07	-4.34339	w down vs ev and m
224239_at	DEFB103A /// DEFB103B	4.91283e-06	-4.3014	w down vs ev and m
215522_at	SORCS3	5.67866e-05	-4.2577	w down vs ev and m
210445_at	FABP6	5.66328e-05	-4.2398	w down vs ev and m
213160_at	DOCK2	7.18522e-06	-4.22741	w down vs ev and m
227753_at	TMEM139	3.43377e-06	-4.21141	w down vs ev and m
227478_at	SETBP1	5.58083e-05	-4.20316	w down vs ev and m
208607_s_at	SAA1 /// SAA2	1.05168e-05	-4.18626	w down vs ev and m
230204_at	HAPLN1	2.37497e-06	-4.18391	w down vs ev and m
205117_at	FGF1	2.7429e-05	-4.17856	w down vs ev and m
207787_at	KRT33B	1.16577e-05	-4.17566	w down vs ev and m
1555673_at	LOC730755	4.61467e-09	-4.14638	w down vs ev and m
225288_at	COL27A1	0.00193986	-4.11416	w down vs ev and m
204285_s_at	PMAIP1	0.00111709	-4.10364	w down vs ev and m
234951_s_at	COL12A1	0.000110271	-4.04279	w down vs ev and m
209604_s_at	GATA3	4.38517e-05	-4.04266	w down vs ev and m
220468_at	ARL14	0.0019856	-4.03832	w down vs ev and m
228335_at	CLDN11	2.29932e-05	-4.03169	w down vs ev and m
219749_at	SH2D4A	2.97653e-05	-4.03016	w down vs ev and m
232020_at	SMURF2	0.00280972	-4.02603	w down vs ev and m
1559315_s_at	LOC144481	5.7879e-05	-4.01565	w down vs ev and m
210004_at	OLR1	0.000384116	-4.01408	w down vs ev and m
229461_x_at	NEGR1	0.000174335	-4.01383	w down vs ev and m
1557891_s_at	LOC729178	0.000520756	-4.0067	w down vs ev and m
205523_at	HAPLN1	0.00116871	-4.00518	w down vs ev and m
206082_at	HCP5	2.14226e-06	-3.99664	w down vs ev and m
213992_at	COL4A6	0.000304409	-3.99507	w down vs ev and m
228235_at	MGC16121	3.58632e-05	-3.96739	w down vs ev and m
243905_at	LOC387895	0.000391109	-3.96652	w down vs ev and m
205404_at	HSD11B1	7.52768e-06	-3.96562	w down vs ev and m
243880_at	GOSR2	0.0018566	-3.96277	w down vs ev and m
209594_x_at	PSG9	3.20585e-07	-3.95055	w down vs ev and m
209970_x_at	CASP1	3.10409e-05	-3.95007	w down vs ev and m
206421_s_at	SERPINB7	3.60666e-06	-3.92272	w down vs ev and m
231565_at	C4orf22	0.000688146	-3.9013	w down vs ev and m
232164_s_at	EPPK1	0.00161912	-3.89149	w down vs ev and m
230040_at	ADAMTS18	0.00117436	-3.87773	w down vs ev and m
1555420_a_at	KLF7	5.7676e-06	-3.87446	w down vs ev and m
1556924_at	ALS2CR10	3.57811e-06	-3.86341	w down vs ev and m
223949_at	TMPRSS3	0.00029738	-3.84302	w down vs ev and m
242162_at	WDR69	0.000169029	-3.82182	w down vs ev and m
1555137_a_at	FGD6	4.32793e-05	-3.79964	w down vs ev and m
1558195_at	LOC283404	0.00186461	-3.78229	w down vs ev and m
206290_s_at	RGS7	1.06214e-06	-3.77738	w down vs ev and m
1569366_a_at	ZNF569	3.20686e-06	-3.7624	w down vs ev and m
1552721_a_at	FGF1	0.000105594	-3.75379	w down vs ev and m
230081_at	PLCXD3	0.000148015	-3.74569	w down vs ev and m
204472_at	GEM	1.09764e-06	-3.72597	w down vs ev and m
225293_at	COL27A1	5.36208e-05	-3.68874	w down vs ev and m
238419_at	PHLDB2	0.00228093	-3.68369	w down vs ev and m
201868_s_at	TBL1X	0.00304916	-3.68167	w down vs ev and m
1553696_s_at	ZNF569	6.9534e-06	-3.66241	w down vs ev and m
236156_at	LIPA	3.02681e-10	-3.65547	w down vs ev and m
235334_at	ST6GALNAC3	9.69603e-06	-3.64497	w down vs ev and m
203399_x_at	PSG3	2.72766e-07	-3.62978	w down vs ev and m
230746_s_at	LOC100288985	5.99279e-05	-3.62251	w down vs ev and m
1552712_a_at	NMNAT2	4.70528e-07	-3.60381	w down vs ev and m
228360_at	LYPD6B	3.41727e-06	-3.59233	w down vs ev and m
206135_at	ST18	2.77799e-05	-3.57065	w down vs ev and m
221577_x_at	GDF15 /// LOC100292463	0.000154181	-3.56779	w down vs ev and m
203821_at	HBEGF	8.5896e-06	-3.55747	w down vs ev and m
203373_at	SOCS2	2.32756e-06	-3.54401	w down vs ev and m
222834_s_at	GNG12	0.00114722	-3.54295	w down vs ev and m
227752_at	SPTLC3	3.37247e-05	-3.52344	w down vs ev and m
204797_s_at	EML1	0.000354747	-3.50953	w down vs ev and m
227791_at	SLC9A9	7.29826e-05	-3.50686	w down vs ev and m
237411_at	ADAMTS6	0.000278761	-3.50338	w down vs ev and m
226722_at	FAM20C	3.46387e-07	-3.49281	w down vs ev and m
229868_s_at	LOC100287132	0.000346521	-3.48091	w down vs ev and m
219310_at	TMEM90B	3.29406e-05	-3.4725	w down vs ev and m
226142_at	GLIPR1	5.83814e-06	-3.46647	w down vs ev and m
208106_x_at	PSG6	2.35695e-06	-3.46483	w down vs ev and m
203528_at	SEMA4D	0.000173304	-3.46197	w down vs ev and m
207992_s_at	AMPD3	9.4955e-05	-3.46187	w down vs ev and m
209822_s_at	VLDLR	9.59764e-06	-3.46123	w down vs ev and m
203700_s_at	DIO2	1.96097e-05	-3.45904	w down vs ev and m
1553645_at	CCDC141	8.06182e-05	-3.45527	w down vs ev and m
1558964_at	FAT3	2.29399e-05	-3.44905	w down vs ev and m
221696_s_at	STYK1	6.17488e-05	-3.44862	w down vs ev and m
226181_at	TUBE1	0.00119037	-3.44755	w down vs ev and m
225242_s_at	CCDC80	1.89917e-05	-3.4369	w down vs ev and m
211741_x_at	PSG3	2.90342e-06	-3.43064	w down vs ev and m
243818_at	SFTA1P	3.03823e-06	-3.42416	w down vs ev and m
230595_at	LOC572558	6.09354e-05	-3.41401	w down vs ev and m
1570351_at	ADAMTS6	0.000279568	-3.40832	w down vs ev and m
241826_x_at	ZNF738	0.000216313	-3.40469	w down vs ev and m
204589_at	NUAK1	2.08253e-05	-3.3895	w down vs ev and m
210665_at	TFPI	7.01758e-06	-3.38743	w down vs ev and m
1564838_a_at	LOC151760	3.67298e-06	-3.3856	w down vs ev and m
200953_s_at	CCND2	5.83678e-05	-3.37642	w down vs ev and m
1557636_a_at	C7orf57	0.000257347	-3.36584	w down vs ev and m
215189_at	KRT86	0.000131177	-3.36185	w down vs ev and m
223426_s_at	EPB41L4B	4.47803e-05	-3.34518	w down vs ev and m
209921_at	SLC7A11	9.17628e-07	-3.32916	w down vs ev and m
204529_s_at	TOX	0.000251104	-3.32609	w down vs ev and m
208510_s_at	PPARG	3.06874e-06	-3.32248	w down vs ev and m
210587_at	INHBE	0.0010019	-3.31415	w down vs ev and m
204719_at	ABCA8	0.00086978	-3.29894	w down vs ev and m
204830_x_at	PSG5	9.67045e-07	-3.29687	w down vs ev and m
231211_s_at	YIF1B	0.00210617	-3.2967	w down vs ev and m
1552701_a_at	CARD16	0.00094182	-3.29307	w down vs ev and m
211343_s_at	COL13A1	6.69009e-06	-3.28264	w down vs ev and m
217371_s_at	IL15	8.49308e-05	-3.28057	w down vs ev and m
211064_at	ZNF493	0.000377571	-3.27965	w down vs ev and m
207712_at	BAGE	0.00015785	-3.27736	w down vs ev and m
231146_at	FAM24B	8.79434e-06	-3.27024	w down vs ev and m
219954_s_at	GBA3	1.80828e-06	-3.26723	w down vs ev and m
227414_at	RHBDD1	0.000671902	-3.25942	w down vs ev and m
222456_s_at	LIMA1	0.000137377	-3.25692	w down vs ev and m
207638_at	TMPRSS15	0.000285092	-3.25619	w down vs ev and m
237282_s_at	AKAP14	0.000329522	-3.25377	w down vs ev and m
39248_at	AQP3	0.000229277	-3.252	w down vs ev and m
207733_x_at	PSG9	8.61352e-07	-3.24805	w down vs ev and m
206481_s_at	LDB2	4.9562e-06	-3.2472	w down vs ev and m
231504_at	CCDC148	0.00146066	-3.24453	w down vs ev and m
220205_at	TPTE	5.6661e-07	-3.23767	w down vs ev and m
227340_s_at	RGMB	3.0523e-07	-3.23608	w down vs ev and m
232676_x_at	MYEF2	0.00464855	-3.23307	w down vs ev and m
221646_s_at	ZDHHC11	0.00368467	-3.22667	w down vs ev and m
220177_s_at	TMPRSS3	9.70691e-06	-3.22212	w down vs ev and m
214605_x_at	GPR1	0.000203613	-3.21109	w down vs ev and m
202971_s_at	DYRK2	0.00261166	-3.20666	w down vs ev and m
1552611_a_at	JAK1	6.30085e-06	-3.20522	w down vs ev and m
229582_at	INO80C	4.13048e-06	-3.20412	w down vs ev and m
201131_s_at	CDH1	4.49867e-05	-3.20411	w down vs ev and m
231766_s_at	COL12A1	6.22081e-07	-3.20381	w down vs ev and m
38037_at	HBEGF	1.48582e-05	-3.20235	w down vs ev and m
202357_s_at	CFB	0.000124097	-3.20223	w down vs ev and m
204222_s_at	GLIPR1	3.26556e-07	-3.1989	w down vs ev and m
213831_at	HLA-DQA1	0.000373961	-3.1944	w down vs ev and m
200841_s_at	EPRS	1.6853e-06	-3.17402	w down vs ev and m
214337_at	COPA	0.00102547	-3.1735	w down vs ev and m
204567_s_at	ABCG1	4.84879e-05	-3.17288	w down vs ev and m
230895_at	HAPLN1	1.29609e-10	-3.16394	w down vs ev and m
205225_at	ESR1	0.00151478	-3.16245	w down vs ev and m
228523_at	NANOS1	8.93432e-06	-3.16154	w down vs ev and m
220030_at	STYK1	0.00462999	-3.16107	w down vs ev and m
219756_s_at	POF1B	0.000180077	-3.15837	w down vs ev and m
212226_s_at	PPAP2B	0.000100098	-3.15286	w down vs ev and m
210057_at	SMG1	0.0064711	-3.15277	w down vs ev and m
1564757_a_at	CCDC148	0.00412006	-3.15169	w down vs ev and m
220148_at	ALDH8A1	0.000144804	-3.14602	w down vs ev and m
206109_at	FUT1	0.000696239	-3.13002	w down vs ev and m
201667_at	GJA1	1.33802e-07	-3.1275	w down vs ev and m
201858_s_at	SRGN	2.37192e-05	-3.12593	w down vs ev and m
1559433_at	LOC149773	0.000141636	-3.11444	w down vs ev and m
236193_at	HIST1H2BC	6.16717e-05	-3.10362	w down vs ev and m
210990_s_at	LAMA4	0.000187868	-3.10353	w down vs ev and m
223196_s_at	SESN2	0.000192602	-3.08718	w down vs ev and m
206828_at	TXK	4.02492e-05	-3.0859	w down vs ev and m
213308_at	SHANK2	0.00235675	-3.08541	w down vs ev and m
1552803_a_at	STMN1	9.05276e-06	-3.0845	w down vs ev and m
212886_at	CCDC69	0.0016142	-3.07793	w down vs ev and m
219702_at	PLAC1	7.10718e-07	-3.07754	w down vs ev and m
236835_at	LOC645431	0.0021933	-3.05751	w down vs ev and m
205564_at	PAGE4	0.000411533	-3.05165	w down vs ev and m
209602_s_at	GATA3	0.00629799	-3.04448	w down vs ev and m
211434_s_at	CCRL2	3.45157e-05	-3.03683	w down vs ev and m
208195_at	TTN	0.00219237	-3.03337	w down vs ev and m
203699_s_at	DIO2	1.1189e-05	-3.03021	w down vs ev and m
239733_at	DYDC2	6.33691e-05	-3.01897	w down vs ev and m
202267_at	LAMC2	9.33555e-05	-3.00765	w down vs ev and m
203828_s_at	IL32	6.6658e-06	-3.00162	w down vs ev and m
235548_at	APCDD1L	8.96364e-07	-2.99482	w down vs ev and m
206085_s_at	CTH	0.0004195	-2.99134	w down vs ev and m
217127_at	CTH	0.000178758	-2.98392	w down vs ev and m
1561331_at	C1orf99	7.64136e-05	-2.98193	w down vs ev and m
209732_at	CLEC2B	2.16673e-05	-2.9806	w down vs ev and m
210126_at	PSG9	2.10113e-05	-2.98057	w down vs ev and m
205798_at	IL7R	7.65844e-05	-2.97019	w down vs ev and m
216536_at	OR7E19P	3.29427e-07	-2.963	w down vs ev and m
209890_at	TSPAN5	2.92679e-05	-2.95472	w down vs ev and m
220930_s_at	MGC5590	0.000271405	-2.95141	w down vs ev and m
1559633_a_at	CHRM3	3.07955e-05	-2.94224	w down vs ev and m
210631_at	NF1	0.000841938	-2.94175	w down vs ev and m
1564308_a_at	MPP7	0.00039802	-2.94019	w down vs ev and m
204631_at	MYH2	0.000241273	-2.93706	w down vs ev and m
213307_at	SHANK2	0.00015703	-2.91899	w down vs ev and m
226136_at	GLIPR1	1.38826e-07	-2.91327	w down vs ev and m
204530_s_at	TOX	1.07752e-06	-2.90362	w down vs ev and m
229566_at	LOC645638	1.45271e-05	-2.89464	w down vs ev and m
230487_at	C6orf99 /// LOC100130967	8.14843e-05	-2.89274	w down vs ev and m
221881_s_at	CLIC4	0.000352726	-2.88349	w down vs ev and m
240456_at	ANKRD55	2.45609e-06	-2.88224	w down vs ev and m
226368_at	CHST11	6.64872e-05	-2.87584	w down vs ev and m
201596_x_at	KRT18	6.93389e-07	-2.87581	w down vs ev and m
1557544_at	CCDC147	4.79332e-05	-2.87154	w down vs ev and m
227109_at	CYP2R1	1.32338e-05	-2.87057	w down vs ev and m
214805_at	EIF4A1	0.00410871	-2.86802	w down vs ev and m
225381_at	LOC399959	3.63979e-05	-2.86708	w down vs ev and m
243790_at	ZNF585A	0.001242	-2.86437	w down vs ev and m
240239_at	ZNF566	0.00375485	-2.8531	w down vs ev and m
211000_s_at	IL6ST	0.000715882	-2.85264	w down vs ev and m
212368_at	ZNF292	0.00580071	-2.85151	w down vs ev and m
1553311_at	C20orf197	0.000762583	-2.85019	w down vs ev and m
209833_at	CRADD	3.45014e-06	-2.84933	w down vs ev and m
222719_s_at	PDGFC	0.000129376	-2.84762	w down vs ev and m
1554537_at	TMEM126B	0.00200534	-2.83953	w down vs ev and m
225275_at	EDIL3	3.69893e-05	-2.83456	w down vs ev and m
237273_at	KCNU1	0.00576742	-2.83058	w down vs ev and m
238874_at	LOC646329	0.000138298	-2.82043	w down vs ev and m
204304_s_at	PROM1	0.0048332	-2.81929	w down vs ev and m
221588_x_at	ALDH6A1	0.00527018	-2.81442	w down vs ev and m
221697_at	MAP1LC3C	0.0023806	-2.81203	w down vs ev and m
204863_s_at	IL6ST	0.000770225	-2.81118	w down vs ev and m
204796_at	EML1	0.000991755	-2.80595	w down vs ev and m
235292_at	FLJ32255	0.00300459	-2.79421	w down vs ev and m
207528_s_at	SLC7A11	0.0015815	-2.77986	w down vs ev and m
236657_at	LOC100288911	6.915e-05	-2.76931	w down vs ev and m
223631_s_at	C19orf33	0.00212384	-2.76739	w down vs ev and m
211366_x_at	CASP1	0.000360505	-2.7629	w down vs ev and m
223794_at	ARMC4	0.00018158	-2.75695	w down vs ev and m
1555560_at	UGGT2	0.000821041	-2.75527	w down vs ev and m
205828_at	MMP3	1.88998e-07	-2.75148	w down vs ev and m
207739_s_at	GAGE1 /// GAGE12F /// GAGE12G /// GAGE12I /// GAGE12J /// GAGE2A /// GAGE2B /// GAGE2C /// GAGE2D /// GAGE2E /// GAGE3 /// GAGE4 /// GAGE5 /// GAGE6 /// GAGE7 /// GAGE8	0.000844745	-2.75053	w down vs ev and m
242669_at	UFM1	0.000845369	-2.74971	w down vs ev and m
220369_at	SMEK1	3.34862e-05	-2.74603	w down vs ev and m
209310_s_at	CASP4	1.98019e-06	-2.7456	w down vs ev and m
225613_at	MAST4	0.000727413	-2.73833	w down vs ev and m
236085_at	CAPSL	5.93061e-06	-2.73628	w down vs ev and m
211317_s_at	CFLAR	0.00117599	-2.73541	w down vs ev and m
243357_at	NEGR1	0.00010872	-2.73343	w down vs ev and m
219848_s_at	ZNF432	0.000188194	-2.73233	w down vs ev and m
1556901_s_at	LOC149773	0.00451102	-2.71652	w down vs ev and m
227339_at	RGMB	3.20566e-07	-2.70443	w down vs ev and m
238469_at	OGFRL1	4.88884e-05	-2.7044	w down vs ev and m
1555724_s_at	TAGLN	0.000311646	-2.70062	w down vs ev and m
1553102_a_at	CCDC69	0.00163646	-2.69847	w down vs ev and m
208359_s_at	KCNJ4	3.79507e-05	-2.69805	w down vs ev and m
227458_at	CD274	1.77265e-06	-2.69662	w down vs ev and m
231292_at	EID3	0.000165269	-2.69525	w down vs ev and m
204597_x_at	STC1	0.00186968	-2.69433	w down vs ev and m
1560431_at	PGM5P1	0.00373553	-2.69394	w down vs ev and m
227341_at	BEND7	0.000182272	-2.69275	w down vs ev and m
208297_s_at	EVI5	0.0021655	-2.69005	w down vs ev and m
1554841_at	MTHFD2L	0.000319013	-2.6889	w down vs ev and m
202202_s_at	LAMA4	1.4593e-05	-2.68264	w down vs ev and m
227210_at	SFMBT2	0.000782003	-2.67976	w down vs ev and m
226989_at	RGMB	4.24217e-08	-2.67836	w down vs ev and m
226101_at	PRKCE	3.01924e-05	-2.67758	w down vs ev and m
219682_s_at	TBX3	6.43079e-06	-2.675	w down vs ev and m
237281_at	AKAP14	0.00297845	-2.67431	w down vs ev and m
228948_at	EPHA4	0.000346316	-2.67369	w down vs ev and m
210989_at	LAMA4	0.000101759	-2.66775	w down vs ev and m
1554378_a_at	PDE1C	0.000176069	-2.66559	w down vs ev and m
238594_x_at	DUSP8	0.000832024	-2.66433	w down vs ev and m
1554575_a_at	BPNT1	0.000564979	-2.66097	w down vs ev and m
206648_at	ZNF571	0.000333629	-2.66072	w down vs ev and m
238517_at	KLF7	7.32101e-05	-2.65795	w down vs ev and m
206120_at	CD33	4.91407e-07	-2.65055	w down vs ev and m
235558_at	RBMS2	0.000101177	-2.6463	w down vs ev and m
222457_s_at	LIMA1	1.4326e-05	-2.64587	w down vs ev and m
209457_at	DUSP5	3.9385e-07	-2.64432	w down vs ev and m
206101_at	ECM2	9.65587e-05	-2.63747	w down vs ev and m
1562415_a_at	SPOCD1	0.00153193	-2.63044	w down vs ev and m
238944_at	ZNF404	0.00127859	-2.62355	w down vs ev and m
218401_s_at	ZNF281	0.00103869	-2.62267	w down vs ev and m
207604_s_at	SLC4A7	0.00170722	-2.61355	w down vs ev and m
221874_at	KIAA1324	9.28151e-06	-2.61275	w down vs ev and m
217878_s_at	CDC27	0.00132023	-2.60939	w down vs ev and m
242550_at	EIF3B	0.00590898	-2.60855	w down vs ev and m
239787_at	KCTD4	2.15857e-05	-2.60518	w down vs ev and m
203811_s_at	DNAJB4	0.00211356	-2.60462	w down vs ev and m
1556695_a_at	FLJ42709	0.00153078	-2.60324	w down vs ev and m
239910_at	PSG6	1.15362e-05	-2.59785	w down vs ev and m
205431_s_at	BMP5	5.31864e-05	-2.59548	w down vs ev and m
219270_at	CHAC1	6.63493e-06	-2.5899	w down vs ev and m
213905_x_at	BGN	0.000186862	-2.5878	w down vs ev and m
229144_at	KAZ	0.00548803	-2.58608	w down vs ev and m
205547_s_at	TAGLN	1.95536e-05	-2.58489	w down vs ev and m
217627_at	ZNF573	2.42232e-06	-2.58325	w down vs ev and m
226302_at	ATP8B1	0.0027639	-2.58197	w down vs ev and m
1564807_at	LOC100288320	0.000245592	-2.58149	w down vs ev and m
243648_at	ZBED6	0.00349788	-2.57962	w down vs ev and m
223315_at	NTN4	1.87773e-05	-2.57544	w down vs ev and m
206788_s_at	CBFB	0.000905549	-2.56265	w down vs ev and m
1558560_s_at	BLZF1	2.33061e-05	-2.55965	w down vs ev and m
234469_at	OR51B4	0.00122117	-2.55676	w down vs ev and m
213557_at	CDK12	6.32455e-05	-2.55627	w down vs ev and m
205016_at	TGFA	3.57838e-05	-2.55126	w down vs ev and m
202628_s_at	SERPINE1	0.000505317	-2.55006	w down vs ev and m
216493_s_at	IGF2BP3	0.00161834	-2.5499	w down vs ev and m
218322_s_at	ACSL5	2.72151e-06	-2.5472	w down vs ev and m
219757_s_at	C14orf101	0.00299793	-2.54654	w down vs ev and m
219971_at	IL21R	3.89303e-05	-2.54523	w down vs ev and m
210058_at	MAPK13	0.00290591	-2.54053	w down vs ev and m
240512_x_at	KCTD4	0.00026328	-2.53776	w down vs ev and m
53991_at	DENND2A	7.4471e-05	-2.53565	w down vs ev and m
223588_at	THAP2	0.00208608	-2.53534	w down vs ev and m
232596_at	DIAPH3	0.000143446	-2.53479	w down vs ev and m
204588_s_at	SLC7A7	6.22498e-05	-2.53451	w down vs ev and m
228482_at	CDRT4	0.00315559	-2.53326	w down vs ev and m
212977_at	CXCR7	6.33354e-06	-2.53291	w down vs ev and m
222558_at	RPRD1A	0.000318046	-2.52957	w down vs ev and m
201559_s_at	CLIC4	0.000846088	-2.52567	w down vs ev and m
238050_at	ANTXR2	0.00207677	-2.52301	w down vs ev and m
223432_at	OSBP2	0.00119118	-2.52113	w down vs ev and m
231028_at	RRM1	0.00160254	-2.51769	w down vs ev and m
221843_s_at	KIAA1609	0.000247142	-2.51449	w down vs ev and m
201328_at	ETS2	3.82682e-06	-2.5135	w down vs ev and m
237003_at	BEST3	0.000827777	-2.50853	w down vs ev and m
214464_at	CDC42BPA	0.00110866	-2.50837	w down vs ev and m
221590_s_at	ALDH6A1	0.00199899	-2.49924	w down vs ev and m
1564837_at	LOC151760	2.3247e-05	-2.49732	w down vs ev and m
1552335_at	CATSPER1	6.81736e-05	-2.49466	w down vs ev and m
223692_at	NMNAT1	3.11718e-05	-2.49111	w down vs ev and m
221576_at	LOC100287132	4.31119e-06	-2.48838	w down vs ev and m
212486_s_at	FYN	0.000265223	-2.48346	w down vs ev and m
220446_s_at	CHST4	0.000579245	-2.48224	w down vs ev and m
207018_s_at	RAB27B	0.000315487	-2.47857	w down vs ev and m
65438_at	KIAA1609	4.60953e-05	-2.47763	w down vs ev and m
243446_at	JUB	8.62644e-05	-2.47462	w down vs ev and m
209679_s_at	SMAGP	0.00277497	-2.47371	w down vs ev and m
228367_at	ALPK2	3.11927e-05	-2.47299	w down vs ev and m
216033_s_at	FYN	3.70829e-05	-2.46924	w down vs ev and m
229353_s_at	NUCKS1	0.000393647	-2.46813	w down vs ev and m
219716_at	APOL6	0.000154015	-2.46055	w down vs ev and m
233533_at	KRTAP1-5	0.0037433	-2.45705	w down vs ev and m
224810_s_at	ANKRD13A	1.39365e-07	-2.45144	w down vs ev and m
211367_s_at	CASP1	0.00136012	-2.45135	w down vs ev and m
201341_at	ENC1	1.47361e-06	-2.44964	w down vs ev and m
223059_s_at	FAM107B	0.000706456	-2.44373	w down vs ev and m
241193_at	ETS2	0.00174272	-2.44156	w down vs ev and m
209676_at	TFPI	6.39307e-05	-2.44116	w down vs ev and m
210105_s_at	FYN	9.74226e-05	-2.4394	w down vs ev and m
238720_at	OMG	0.000667812	-2.43916	w down vs ev and m
243681_at	SHANK2	0.0019133	-2.43818	w down vs ev and m
208456_s_at	RRAS2	0.000135114	-2.43618	w down vs ev and m
239754_at	NCRNA00188	8.3686e-05	-2.42813	w down vs ev and m
206382_s_at	BDNF	0.000109811	-2.42661	w down vs ev and m
223038_s_at	FAM60A /// LOC728115	0.00299194	-2.42592	w down vs ev and m
232327_at	THSD7B	7.99135e-06	-2.42169	w down vs ev and m
213162_at	DYNC1LI2	0.00189138	-2.4193	w down vs ev and m
221748_s_at	TNS1	0.000503837	-2.41798	w down vs ev and m
1556348_at	HEATR1	0.000729067	-2.41693	w down vs ev and m
219032_x_at	OPN3	0.00106815	-2.41544	w down vs ev and m
224854_s_at	SLAIN2	0.000184116	-2.41286	w down vs ev and m
225807_at	JUB	2.26499e-05	-2.41032	w down vs ev and m
209588_at	EPHB2	0.000827773	-2.40918	w down vs ev and m
217269_s_at	TMPRSS15	4.31712e-05	-2.4086	w down vs ev and m
202859_x_at	IL8	2.65952e-06	-2.40471	w down vs ev and m
204416_x_at	APOC1	0.000335489	-2.40458	w down vs ev and m
1559993_at	SFXN3	3.60993e-05	-2.3998	w down vs ev and m
200865_at	EIF3F	5.95434e-06	-2.39904	w down vs ev and m
1552562_at	ZNF570	0.000797586	-2.39765	w down vs ev and m
210195_s_at	PSG1	0.000852014	-2.39704	w down vs ev and m
207616_s_at	TANK	1.66753e-05	-2.39376	w down vs ev and m
235599_at	LOC339535	0.000352392	-2.39103	w down vs ev and m
230861_at	DKFZP434L187	0.00106674	-2.39071	w down vs ev and m
231879_at	COL12A1	0.000123382	-2.38586	w down vs ev and m
242722_at	LMO7	0.00267137	-2.38408	w down vs ev and m
203385_at	DGKA	0.000951517	-2.37276	w down vs ev and m
241994_at	XDH	0.00362101	-2.37097	w down vs ev and m
214090_at	PAWR	0.000631162	-2.36821	w down vs ev and m
233030_at	PNPLA3	0.000965963	-2.36474	w down vs ev and m
233827_s_at	SUPT16H	0.000704143	-2.36302	w down vs ev and m
223622_s_at	HYI	8.80278e-07	-2.36109	w down vs ev and m
213332_at	PAPPA2	0.00190606	-2.36073	w down vs ev and m
200702_s_at	DDX24	0.00219362	-2.35862	w down vs ev and m
224853_at	SLAIN2	0.000425393	-2.35518	w down vs ev and m
205596_s_at	SMURF2	1.80155e-05	-2.35478	w down vs ev and m
232874_at	DOCK9	0.000261796	-2.35408	w down vs ev and m
235367_at	MYPN	3.51902e-05	-2.34976	w down vs ev and m
229115_at	DYNC1H1	0.00204345	-2.34665	w down vs ev and m
235291_s_at	FLJ32255	0.00493318	-2.34571	w down vs ev and m
222027_at	NUCKS1	5.53376e-05	-2.3452	w down vs ev and m
208613_s_at	FLNB	0.000300249	-2.34198	w down vs ev and m
200842_s_at	EPRS	7.43642e-06	-2.34144	w down vs ev and m
210664_s_at	TFPI	8.68258e-06	-2.34056	w down vs ev and m
224563_at	WASF2	0.00286284	-2.33952	w down vs ev and m
219520_s_at	WWC3	0.000652889	-2.33725	w down vs ev and m
213066_at	RUSC2	0.00153703	-2.33234	w down vs ev and m
238601_at	PHKB	0.00498315	-2.33104	w down vs ev and m
1560348_at	RGNEF	0.000446379	-2.33067	w down vs ev and m
203810_at	DNAJB4	3.50409e-05	-2.32968	w down vs ev and m
210113_s_at	NLRP1	0.000156392	-2.32901	w down vs ev and m
220987_s_at	C11orf17 /// NUAK2	4.86e-06	-2.32884	w down vs ev and m
218967_s_at	PTER	0.00105507	-2.32664	w down vs ev and m
1556582_at	PVR	4.87715e-06	-2.32623	w down vs ev and m
1556204_a_at	ZNF814	0.00296379	-2.32449	w down vs ev and m
214456_x_at	SAA1 /// SAA2	1.42277e-05	-2.32425	w down vs ev and m
226810_at	OGFRL1	2.96547e-07	-2.32318	w down vs ev and m
222559_s_at	RPRD1A	0.000872131	-2.32023	w down vs ev and m
205443_at	SNAPC1	1.65237e-05	-2.32012	w down vs ev and m
228975_at	SP6	0.000188951	-2.31553	w down vs ev and m
229374_at	EPHA4	0.00646462	-2.31503	w down vs ev and m
232287_at	PGBD3	0.00485077	-2.30951	w down vs ev and m
1556597_a_at	LOC284513	0.00243527	-2.3083	w down vs ev and m
210945_at	COL4A6	0.00242085	-2.30714	w down vs ev and m
228259_s_at	EPB41L4A	0.00115396	-2.30659	w down vs ev and m
213472_at	HNRNPH1	0.00284878	-2.3025	w down vs ev and m
230183_at	EXT1	0.00217979	-2.29972	w down vs ev and m
204948_s_at	FST	1.23784e-05	-2.2986	w down vs ev and m
1554193_s_at	MANEA	0.000495763	-2.29803	w down vs ev and m
204004_at	PAWR	0.00129534	-2.29651	w down vs ev and m
214378_at	TFPI	2.05632e-05	-2.29452	w down vs ev and m
229953_x_at	LCA5	0.000486186	-2.29291	w down vs ev and m
231577_s_at	GBP1	0.000624904	-2.292	w down vs ev and m
200906_s_at	PALLD	0.000891498	-2.28666	w down vs ev and m
225431_x_at	PM20D2	0.00103565	-2.28656	w down vs ev and m
205430_at	BMP5	0.000722305	-2.28607	w down vs ev and m
205428_s_at	CALB2	0.000212075	-2.2853	w down vs ev and m
213199_at	C2CD3	0.000185528	-2.28141	w down vs ev and m
230565_at	ATP6V1G3	1.90549e-05	-2.27716	w down vs ev and m
1559072_a_at	ELFN2	0.00328849	-2.27681	w down vs ev and m
236078_at	KIAA1609	7.08857e-05	-2.27565	w down vs ev and m
222872_x_at	OBFC2A	2.7999e-06	-2.27226	w down vs ev and m
221211_s_at	C21orf7	0.00163729	-2.27114	w down vs ev and m
209502_s_at	BAIAP2	0.000442583	-2.27082	w down vs ev and m
215011_at	SNHG3	0.000155122	-2.27006	w down vs ev and m
222592_s_at	ACSL5	1.39362e-05	-2.27003	w down vs ev and m
222626_at	RBM26	0.00216347	-2.26958	w down vs ev and m
225776_at	RBMS2	0.000193599	-2.26815	w down vs ev and m
202504_at	TRIM29	0.00569157	-2.26707	w down vs ev and m
242274_x_at	SLC25A42	0.00334306	-2.26634	w down vs ev and m
203946_s_at	ARG2	2.32911e-05	-2.26564	w down vs ev and m
1554930_a_at	FUT8	0.000125104	-2.26351	w down vs ev and m
242218_at	PPARD	1.59147e-06	-2.26221	w down vs ev and m
217935_s_at	UQCC	2.44136e-06	-2.26205	w down vs ev and m
208485_x_at	CFLAR	0.00228358	-2.25905	w down vs ev and m
1558214_s_at	CTNNA1	1.2597e-06	-2.25374	w down vs ev and m
223541_at	HAS3	0.000332823	-2.24936	w down vs ev and m
239550_at	RORA	0.000146563	-2.24932	w down vs ev and m
1557114_a_at	LOC284385	0.00187867	-2.24809	w down vs ev and m
228855_at	NUDT7	6.07121e-05	-2.2478	w down vs ev and m
214045_at	LIAS	0.00339341	-2.24767	w down vs ev and m
1563560_at	AHNAK	2.80206e-05	-2.2464	w down vs ev and m
221885_at	DENND2A	2.64591e-05	-2.24417	w down vs ev and m
1555606_a_at	GDPD1	0.00631589	-2.24341	w down vs ev and m
218739_at	ABHD5	1.08543e-05	-2.24264	w down vs ev and m
1554001_at	TRIM37	0.00106807	-2.24018	w down vs ev and m
1565269_s_at	ATF1	0.000923263	-2.23948	w down vs ev and m
1552703_s_at	CARD16 /// CASP1	0.000243146	-2.238	w down vs ev and m
213446_s_at	IQGAP1	0.00529274	-2.23782	w down vs ev and m
213169_at	SEMA5A	0.000110272	-2.23595	w down vs ev and m
230534_at	ZNF678	0.00101433	-2.23497	w down vs ev and m
244401_at	LCA5	0.0055281	-2.23375	w down vs ev and m
231202_at	ALDH1L2	0.000922871	-2.22965	w down vs ev and m
218380_at	LOC728392 /// NLRP1	0.0044923	-2.22698	w down vs ev and m
207090_x_at	ZFP30	0.00397753	-2.22696	w down vs ev and m
208235_x_at	GAGE12F /// GAGE12G /// GAGE12I /// GAGE5 /// GAGE7	0.00407527	-2.22298	w down vs ev and m
226182_s_at	WISP3	0.00101337	-2.22295	w down vs ev and m
222439_s_at	THRAP3	0.00298616	-2.22241	w down vs ev and m
221172_at	C7orf69	0.000325909	-2.21981	w down vs ev and m
223195_s_at	SESN2	8.36118e-05	-2.21933	w down vs ev and m
211862_x_at	CFLAR	0.00167181	-2.21766	w down vs ev and m
215985_at	NCRNA00171	0.00375353	-2.21059	w down vs ev and m
207980_s_at	CITED2	2.29759e-05	-2.20755	w down vs ev and m
212314_at	SEL1L3	0.00592738	-2.20542	w down vs ev and m
235176_at	ZFP82	0.0030721	-2.20431	w down vs ev and m
239283_at	TMED5	0.000774414	-2.20223	w down vs ev and m
1552274_at	PXK	0.000289635	-2.20191	w down vs ev and m
208240_s_at	FGF1	0.000924352	-2.19987	w down vs ev and m
238681_at	GDPD1	0.000624912	-2.19712	w down vs ev and m
238447_at	RBMS3	0.00165442	-2.1963	w down vs ev and m
236442_at	DPF3	0.00226683	-2.19594	w down vs ev and m
209406_at	BAG2	1.74236e-05	-2.19517	w down vs ev and m
227599_at	C3orf59	4.81373e-06	-2.19451	w down vs ev and m
235810_at	ZNF182	0.000188761	-2.19248	w down vs ev and m
229852_at	NMNAT1	0.00180969	-2.19214	w down vs ev and m
230076_at	PITPNM3	0.000104145	-2.19122	w down vs ev and m
212230_at	PPAP2B	1.29732e-05	-2.18955	w down vs ev and m
209603_at	GATA3	4.65172e-06	-2.18924	w down vs ev and m
231943_at	ZFP28	0.000212624	-2.18881	w down vs ev and m
1558173_a_at	LUZP1	4.80058e-05	-2.18864	w down vs ev and m
235591_at	SSTR1	0.000821314	-2.18754	w down vs ev and m
213935_at	ABHD5	0.00097865	-2.18745	w down vs ev and m
223058_at	FAM107B	0.00121084	-2.18742	w down vs ev and m
203499_at	EPHA2	4.96216e-06	-2.18732	w down vs ev and m
243606_at	FAM55C	0.000258316	-2.18716	w down vs ev and m
207186_s_at	BPTF	0.00156638	-2.18571	w down vs ev and m
228608_at	NALCN	0.00119028	-2.18269	w down vs ev and m
226372_at	CHST11	6.24865e-06	-2.18204	w down vs ev and m
216555_at	C22orf30	0.00198307	-2.17986	w down vs ev and m
219205_at	SRR	0.00329936	-2.17938	w down vs ev and m
219959_at	MOCOS	8.16965e-05	-2.1778	w down vs ev and m
211077_s_at	TLK1	0.00212933	-2.17267	w down vs ev and m
1562348_at	LOC400680	0.000952105	-2.17185	w down vs ev and m
234685_x_at	KRTAP4-9	0.00628316	-2.1688	w down vs ev and m
223089_at	VEZT	0.00160866	-2.1683	w down vs ev and m
220761_s_at	TAOK3	0.00066589	-2.1681	w down vs ev and m
227283_at	EFR3B	1.48571e-06	-2.16807	w down vs ev and m
225640_at	LOC401504	0.00235201	-2.16804	w down vs ev and m
227655_at	SNORD123	3.82252e-05	-2.16636	w down vs ev and m
1553677_a_at	TIPRL	0.00236156	-2.16516	w down vs ev and m
218788_s_at	SMYD3	5.55846e-05	-2.16186	w down vs ev and m
203439_s_at	STC2	1.34466e-06	-2.1602	w down vs ev and m
202555_s_at	MYLK	0.000404771	-2.15967	w down vs ev and m
233085_s_at	OBFC2A	1.16846e-06	-2.15939	w down vs ev and m
208690_s_at	PDLIM1	9.29055e-06	-2.15639	w down vs ev and m
239270_at	PLCXD3	0.00236559	-2.15616	w down vs ev and m
1558280_s_at	ARHGAP29	0.000741198	-2.1554	w down vs ev and m
238937_at	ZNF420	0.00113835	-2.15372	w down vs ev and m
227443_at	C9orf150	0.000504304	-2.15367	w down vs ev and m
206034_at	SERPINB8	7.03366e-05	-2.15323	w down vs ev and m
219901_at	FGD6	0.000441979	-2.15206	w down vs ev and m
221435_x_at	HYI	9.3011e-07	-2.14965	w down vs ev and m
222706_at	CWC25	0.00266775	-2.14853	w down vs ev and m
220466_at	CCDC15	0.00264513	-2.14845	w down vs ev and m
243439_at	ZNF418	0.00546419	-2.14748	w down vs ev and m
58367_s_at	ZNF419	2.90285e-05	-2.14742	w down vs ev and m
229574_at	TRA2A	0.00292512	-2.14671	w down vs ev and m
215440_s_at	BEX4	0.00166818	-2.14322	w down vs ev and m
223769_x_at	HYI	6.34712e-05	-2.14262	w down vs ev and m
203725_at	GADD45A	2.68425e-05	-2.14171	w down vs ev and m
238532_at	DPF3	0.000252095	-2.14023	w down vs ev and m
225421_at	PM20D2	0.000348636	-2.14006	w down vs ev and m
219634_at	CHST11	2.44676e-05	-2.13962	w down vs ev and m
226847_at	FST	0.00165957	-2.13917	w down vs ev and m
219273_at	CCNK	0.000438013	-2.13864	w down vs ev and m
227277_at	MTDH	0.00303214	-2.13758	w down vs ev and m
232488_at	AGXT2L2	0.000368327	-2.13522	w down vs ev and m
209119_x_at	NR2F2	4.97467e-06	-2.13368	w down vs ev and m
219637_at	ARMC9	0.000402713	-2.13359	w down vs ev and m
200628_s_at	WARS	1.48289e-05	-2.1322	w down vs ev and m
209008_x_at	KRT8	1.73187e-05	-2.12845	w down vs ev and m
219253_at	TMEM185B	0.00443644	-2.12696	w down vs ev and m
236118_at	LOC100128893	0.00582357	-2.12593	w down vs ev and m
205743_at	STAC	7.97093e-05	-2.11973	w down vs ev and m
215201_at	REPS1	0.000576835	-2.11578	w down vs ev and m
209383_at	DDIT3	0.000220629	-2.11496	w down vs ev and m
220485_s_at	SIRPG	0.000157134	-2.11151	w down vs ev and m
1553844_a_at	C10orf67	0.000756366	-2.11127	w down vs ev and m
1565703_at	SMAD4	0.00121159	-2.11113	w down vs ev and m
202431_s_at	MYC	0.000164254	-2.10929	w down vs ev and m
223434_at	GBP3	0.000573996	-2.10902	w down vs ev and m
220334_at	RGS17	0.00249446	-2.10429	w down vs ev and m
36552_at	C2CD3	0.000105077	-2.10427	w down vs ev and m
214577_at	MAP1B	0.00163701	-2.10424	w down vs ev and m
214748_at	N4BP2L2	0.000530363	-2.10185	w down vs ev and m
222619_at	ZNF281	0.00142633	-2.10091	w down vs ev and m
228379_at	NUTF2	9.04949e-07	-2.1005	w down vs ev and m
209357_at	CITED2	6.58032e-05	-2.09943	w down vs ev and m
241791_at	TTN	0.00115863	-2.09919	w down vs ev and m
229576_s_at	TBX3	0.000174839	-2.09897	w down vs ev and m
236656_s_at	LOC100288911	0.000458021	-2.09598	w down vs ev and m
212489_at	COL5A1	0.000882136	-2.09459	w down vs ev and m
219826_at	ZNF419	0.000321933	-2.09347	w down vs ev and m
205964_at	ZNF426	0.00247324	-2.09341	w down vs ev and m
1564356_at	ZNF568	0.000681812	-2.09271	w down vs ev and m
236281_x_at	HTR7	0.000938198	-2.08983	w down vs ev and m
238067_at	TBC1D8B	0.000773878	-2.08939	w down vs ev and m
201951_at	ALCAM	1.95355e-05	-2.08935	w down vs ev and m
213934_s_at	ZNF23	6.44955e-06	-2.08863	w down vs ev and m
232098_at	DST	0.0018652	-2.0869	w down vs ev and m
202554_s_at	GSTM3	0.000136271	-2.08681	w down vs ev and m
210278_s_at	AP4S1	1.3205e-05	-2.08623	w down vs ev and m
205068_s_at	ARHGAP26	5.77169e-06	-2.08604	w down vs ev and m
200636_s_at	PTPRF	3.68708e-06	-2.08391	w down vs ev and m
230397_at	SAR1B	0.00567706	-2.08219	w down vs ev and m
230551_at	KSR2	0.00603944	-2.082	w down vs ev and m
205542_at	STEAP1	2.05165e-05	-2.08119	w down vs ev and m
209750_at	NR1D2	0.000657422	-2.07862	w down vs ev and m
213816_s_at	MET	0.0046861	-2.07511	w down vs ev and m
205795_at	NRXN3	0.001428	-2.07419	w down vs ev and m
239704_at	RNF144B	0.000135091	-2.0713	w down vs ev and m
212590_at	RRAS2	0.00100884	-2.0701	w down vs ev and m
230031_at	HSPA5	0.0023747	-2.06959	w down vs ev and m
1560932_at	FLJ31356	0.00451549	-2.06922	w down vs ev and m
212488_at	COL5A1	0.0040025	-2.06562	w down vs ev and m
225544_at	TBX3	1.78963e-07	-2.06426	w down vs ev and m
226089_at	RABL3	3.95803e-05	-2.0628	w down vs ev and m
225664_at	COL12A1	4.17002e-06	-2.06231	w down vs ev and m
239193_at	FUBP3	0.00228739	-2.06078	w down vs ev and m
222750_s_at	SRD5A3	0.000140411	-2.06003	w down vs ev and m
210218_s_at	SP100	0.000161168	-2.05677	w down vs ev and m
225611_at	MAST4	0.00213901	-2.053	w down vs ev and m
235068_at	ZDHHC21	0.00154908	-2.05292	w down vs ev and m
207426_s_at	TNFSF4	0.00180704	-2.05273	w down vs ev and m
204917_s_at	MLLT3	0.000583935	-2.04819	w down vs ev and m
242006_at	LCA5	0.000297198	-2.04719	w down vs ev and m
219636_s_at	ARMC9	0.000622202	-2.04489	w down vs ev and m
211721_s_at	ZNF551	0.00544118	-2.04478	w down vs ev and m
215237_at	DOCK9	2.07726e-05	-2.04327	w down vs ev and m
203479_s_at	OTUD4	0.00600315	-2.04298	w down vs ev and m
204838_s_at	MLH3	5.20585e-06	-2.04234	w down vs ev and m
213059_at	CREB3L1	5.96235e-05	-2.04156	w down vs ev and m
1555227_a_at	MANEA	0.00462601	-2.04043	w down vs ev and m
222835_at	THSD4	1.0755e-05	-2.04038	w down vs ev and m
214445_at	ELL2	0.00322992	-2.03959	w down vs ev and m
243386_at	CASZ1	0.000110117	-2.03898	w down vs ev and m
235698_at	ZFP90	0.000598402	-2.03839	w down vs ev and m
231947_at	MYCT1	9.57174e-05	-2.03749	w down vs ev and m
1568999_at	PSG4	0.00451914	-2.03651	w down vs ev and m
226248_s_at	KIAA1324	0.000165933	-2.03219	w down vs ev and m
212104_s_at	RBM9	8.80559e-05	-2.03202	w down vs ev and m
220917_s_at	WDR19	0.00450295	-2.03191	w down vs ev and m
235013_at	SLC31A1	0.000582916	-2.03172	w down vs ev and m
215161_at	CAMK1G	0.000666907	-2.03142	w down vs ev and m
236076_at	LOC257396	0.000396279	-2.02939	w down vs ev and m
238923_at	SPOP	0.00408895	-2.02933	w down vs ev and m
218209_s_at	RPRD1A	0.000478106	-2.0289	w down vs ev and m
1554795_a_at	FBLIM1	0.000183824	-2.02834	w down vs ev and m
233852_at	POLH	0.000403381	-2.02703	w down vs ev and m
49077_at	PPME1	4.02013e-05	-2.02689	w down vs ev and m
232965_at	LOC400684	1.53113e-05	-2.02672	w down vs ev and m
204286_s_at	PMAIP1	6.57251e-06	-2.0264	w down vs ev and m
236640_at	LOC399959	0.00251115	-2.02585	w down vs ev and m
219221_at	ZBTB38	0.000456188	-2.0247	w down vs ev and m
1554624_a_at	SIRPB1	0.00147137	-2.02366	w down vs ev and m
238797_at	TRIM11	0.00114944	-2.02222	w down vs ev and m
228033_at	E2F7	6.16553e-05	-2.02186	w down vs ev and m
226195_at	C14orf179	9.83034e-05	-2.02153	w down vs ev and m
206118_at	STAT4	0.00576526	-2.02059	w down vs ev and m
208693_s_at	GARS	6.8628e-06	-2.0187	w down vs ev and m
208191_x_at	PSG4	2.91397e-06	-2.01742	w down vs ev and m
237842_at	MAP7D3	0.00482778	-2.01651	w down vs ev and m
203074_at	ANXA8 /// ANXA8L1 /// ANXA8L2	0.00391118	-2.0111	w down vs ev and m
228752_at	EFCAB4B	5.05753e-05	-2.0104	w down vs ev and m
220758_s_at	ROBO4	2.73865e-05	-2.01016	w down vs ev and m
202672_s_at	ATF3	0.000518571	-2.0096	w down vs ev and m
33148_at	ZFR	0.000436122	-2.00947	w down vs ev and m
222520_s_at	IFT57	0.00126525	-2.00945	w down vs ev and m
215041_s_at	DOCK9	0.00176696	-2.00921	w down vs ev and m
225388_at	TSPAN5	0.00556397	-2.00766	w down vs ev and m
221606_s_at	HMGN5	0.000121847	-2.0072	w down vs ev and m
225524_at	ANTXR2	0.000185605	-2.00715	w down vs ev and m
1553300_a_at	DGKH	0.00130642	-2.00688	w down vs ev and m
223136_at	AIG1	0.000342717	-2.0054	w down vs ev and m
206188_at	ZNF623	0.00478737	-2.00485	w down vs ev and m
205047_s_at	ASNS	9.10738e-08	-2.00467	w down vs ev and m
229308_at	ANKRD29	0.00259193	-2.00458	w down vs ev and m
1552793_at	C8orf31	0.00515054	-2.00358	w down vs ev and m
229700_at	ZNF738	0.000601098	-2.00263	w down vs ev and m
218086_at	NPDC1	0.0017591	-2.00158	w down vs ev and m
232063_x_at	FARSB	0.00183155	-2.00153	w down vs ev and m
228568_at	GCOM1	0.00340038	-2.00094	w down vs ev and m
221667_s_at	HSPB8	4.71249e-05	-2.0007	w down vs ev and m
213286_at	ZFR	0.00117076	-2.00057	w down vs ev and m
228849_at	NTRK3	0.000925013	-2.00028	w down vs ev and m
235099_at	CMTM8	1.87604e-05	2.00033	w up vs ev and m
225061_at	DNAJA4	1.68073e-05	2.0041	w up vs ev and m
232182_at	LOC286272	0.00123435	2.00494	w up vs ev and m
218921_at	SIGIRR	2.33651e-07	2.00601	w up vs ev and m
229577_at	AGPAT6	0.000151483	2.00659	w up vs ev and m
225337_at	ABHD2	8.66136e-07	2.00822	w up vs ev and m
1559105_at	LEKR1	0.00531164	2.00845	w up vs ev and m
226420_at	MECOM	6.00781e-06	2.009	w up vs ev and m
203395_s_at	HES1	0.000439212	2.01072	w up vs ev and m
218275_at	SLC25A10	0.0045601	2.0118	w up vs ev and m
1555234_a_at	RHOJ	5.01098e-05	2.01511	w up vs ev and m
223657_at	FAM167B	0.00481674	2.01589	w up vs ev and m
203167_at	TIMP2	0.000942703	2.01791	w up vs ev and m
228737_at	TOX2	0.00208081	2.01808	w up vs ev and m
225167_at	FRMD4A	3.73118e-06	2.01877	w up vs ev and m
225975_at	PCDH18	0.000492558	2.01918	w up vs ev and m
232075_at	WDR61	0.00169091	2.01935	w up vs ev and m
213663_s_at	LOC100288944	0.0043488	2.01943	w up vs ev and m
202295_s_at	CTSH	0.000163459	2.02967	w up vs ev and m
238638_at	SLC37A2	0.00108897	2.03047	w up vs ev and m
235457_at	MAML2	0.00318832	2.03234	w up vs ev and m
233955_x_at	CXXC5	0.000239118	2.03379	w up vs ev and m
203865_s_at	ADARB1	0.000522338	2.03509	w up vs ev and m
204440_at	CD83	0.000138339	2.03607	w up vs ev and m
221792_at	RAB6B	2.37842e-05	2.03696	w up vs ev and m
215695_s_at	GYG2	1.74859e-05	2.038	w up vs ev and m
218962_s_at	TMEM168	9.90599e-05	2.04135	w up vs ev and m
233233_at	LOC100289610	2.23347e-05	2.04144	w up vs ev and m
205862_at	GREB1	0.000177212	2.04157	w up vs ev and m
235733_at	GXYLT2	3.69444e-05	2.04368	w up vs ev and m
227276_at	PLXDC2	0.000268725	2.04577	w up vs ev and m
1552924_a_at	PITPNM2	0.00552019	2.04684	w up vs ev and m
204955_at	SRPX	7.38241e-06	2.04905	w up vs ev and m
206529_x_at	SLC26A4	0.000602119	2.05367	w up vs ev and m
239598_s_at	LPCAT2	6.05491e-06	2.05409	w up vs ev and m
225674_at	BCAP29	6.04187e-06	2.05429	w up vs ev and m
205037_at	IFT27	0.00050596	2.0562	w up vs ev and m
203045_at	NINJ1	0.00111962	2.05728	w up vs ev and m
202430_s_at	PLSCR1	0.00137842	2.05954	w up vs ev and m
230413_s_at	AP1S2	5.1934e-06	2.05968	w up vs ev and m
203394_s_at	HES1	0.000190548	2.06869	w up vs ev and m
202800_at	SLC1A3	3.55208e-05	2.06992	w up vs ev and m
226272_at	RCAN3	1.28616e-05	2.07285	w up vs ev and m
225710_at	GNB4	1.9965e-05	2.07936	w up vs ev and m
222833_at	LPCAT2	0.000738212	2.08007	w up vs ev and m
226695_at	PRRX1	4.3126e-06	2.08138	w up vs ev and m
230402_at	DUSP15	0.000235771	2.084	w up vs ev and m
219168_s_at	PRR5	0.00380584	2.08482	w up vs ev and m
244163_at	SEMA3A	0.000302388	2.08603	w up vs ev and m
222939_s_at	SLC16A10	0.00373761	2.08647	w up vs ev and m
229791_at	LPCAT2	0.000110153	2.08726	w up vs ev and m
1554274_a_at	SSH1	6.74897e-05	2.09062	w up vs ev and m
207554_x_at	TBXA2R	2.42923e-07	2.09353	w up vs ev and m
223868_s_at	WWOX	0.000725269	2.0962	w up vs ev and m
226820_at	ZNF362	0.000101047	2.09909	w up vs ev and m
212664_at	TUBB4	1.696e-05	2.10012	w up vs ev and m
209189_at	FOS	0.00148238	2.10051	w up vs ev and m
227756_at	FAM81A	0.000547787	2.10332	w up vs ev and m
226030_at	ACADSB	9.55938e-06	2.1043	w up vs ev and m
213164_at	SLC5A3	7.34172e-06	2.10455	w up vs ev and m
212419_at	ZCCHC24	1.02795e-05	2.11121	w up vs ev and m
223510_at	NRP2	0.00137523	2.1135	w up vs ev and m
219572_at	CADPS2	3.15719e-05	2.11613	w up vs ev and m
219410_at	TMEM45A	7.3859e-08	2.1182	w up vs ev and m
204225_at	HDAC4	0.00168088	2.11829	w up vs ev and m
221032_s_at	TMPRSS5	0.00254483	2.11883	w up vs ev and m
219631_at	LRP12	7.53467e-05	2.11953	w up vs ev and m
208323_s_at	ANXA13	0.00349585	2.12035	w up vs ev and m
225868_at	TRIM47	0.00482137	2.12066	w up vs ev and m
203561_at	FCGR2A	0.00160376	2.12106	w up vs ev and m
220132_s_at	CLEC2D	0.000142883	2.12291	w up vs ev and m
214613_at	GPR3	2.85095e-07	2.12347	w up vs ev and m
242982_x_at	ITGB8	0.00109676	2.12984	w up vs ev and m
209610_s_at	SLC1A4	2.52391e-06	2.13713	w up vs ev and m
238229_at	TMEM67	4.02511e-05	2.13821	w up vs ev and m
217359_s_at	NCAM1	0.00112918	2.14072	w up vs ev and m
230730_at	SGCD	0.0053371	2.14486	w up vs ev and m
228787_s_at	BCAS4	0.000114919	2.14612	w up vs ev and m
226972_s_at	CCDC136	0.000789938	2.14855	w up vs ev and m
218501_at	ARHGEF3	1.87197e-06	2.1505	w up vs ev and m
217853_at	TNS3	0.000186519	2.15306	w up vs ev and m
226448_at	FAM89A	2.29279e-05	2.16439	w up vs ev and m
201580_s_at	TMX4	3.74509e-06	2.16474	w up vs ev and m
202454_s_at	ERBB3	0.000239646	2.16639	w up vs ev and m
205801_s_at	RASGRP3	9.88827e-05	2.16682	w up vs ev and m
205359_at	AKAP6	0.00385218	2.16755	w up vs ev and m
210492_at	MFAP3L	0.00545985	2.16826	w up vs ev and m
233177_s_at	PNKD	8.3561e-05	2.1715	w up vs ev and m
209032_s_at	CADM1	3.47001e-05	2.17241	w up vs ev and m
228831_s_at	GNG7	7.47174e-05	2.17396	w up vs ev and m
209839_at	DNM3	0.00208747	2.17644	w up vs ev and m
223141_at	UCK1	1.3329e-06	2.17808	w up vs ev and m
229213_at	DIRC2	0.00440649	2.17879	w up vs ev and m
223567_at	SEMA6B	1.4e-06	2.18114	w up vs ev and m
210964_s_at	GYG2	3.37612e-05	2.18138	w up vs ev and m
203979_at	CYP27A1	3.22154e-05	2.18213	w up vs ev and m
215156_at	WDR61	0.00138907	2.18645	w up vs ev and m
206609_at	MAGEC1	4.03549e-06	2.18859	w up vs ev and m
213845_at	GRIK2	0.00140899	2.19474	w up vs ev and m
224847_at	CDK6	9.49679e-05	2.19668	w up vs ev and m
226213_at	ERBB3	2.88763e-05	2.20369	w up vs ev and m
213222_at	PLCB1	0.00021744	2.21299	w up vs ev and m
210843_s_at	MFAP3L	0.00135876	2.22881	w up vs ev and m
239443_at	PCDHB6	0.0015359	2.23379	w up vs ev and m
204338_s_at	RGS4	0.00654006	2.23553	w up vs ev and m
225283_at	ARRDC4	5.48871e-06	2.23788	w up vs ev and m
220945_x_at	MANSC1	4.15461e-05	2.24094	w up vs ev and m
238710_at	TMEM86A	0.0058147	2.24411	w up vs ev and m
201525_at	APOD	3.0103e-05	2.2452	w up vs ev and m
228699_at	NRP2	0.0013874	2.25093	w up vs ev and m
219655_at	C7orf10	0.00202448	2.25335	w up vs ev and m
237956_s_at	C5orf58	0.000153	2.25855	w up vs ev and m
214708_at	SNTB1	0.000763655	2.25861	w up vs ev and m
220751_s_at	C5orf4	0.00212415	2.26685	w up vs ev and m
227221_at	ZMAT3	1.27324e-06	2.27321	w up vs ev and m
229003_x_at	FAM69B	0.00579462	2.2761	w up vs ev and m
235199_at	RNF125	0.000215503	2.28211	w up vs ev and m
1569194_at	ZNF789	0.000163276	2.28358	w up vs ev and m
213702_x_at	ASAH1	1.58026e-07	2.28488	w up vs ev and m
236302_at	PPM1E	0.00206698	2.28842	w up vs ev and m
236718_at	MYO10	0.00373813	2.2885	w up vs ev and m
218858_at	DEPDC6	4.31191e-05	2.28956	w up vs ev and m
212573_at	ENDOD1	0.00159815	2.29405	w up vs ev and m
209386_at	TM4SF1	8.29796e-08	2.29479	w up vs ev and m
229002_at	FAM69B	0.00414443	2.29552	w up vs ev and m
206999_at	IL12RB2	0.00283446	2.3013	w up vs ev and m
225626_at	PAG1	7.86804e-05	2.30179	w up vs ev and m
47069_at	PRR5	0.00146572	2.30185	w up vs ev and m
205459_s_at	NPAS2	1.48204e-05	2.30871	w up vs ev and m
223723_at	MFI2	1.1236e-05	2.31537	w up vs ev and m
1555120_at	CD96	2.97552e-05	2.31614	w up vs ev and m
336_at	TBXA2R	8.05743e-08	2.31954	w up vs ev and m
1554983_at	C21orf117	4.03984e-05	2.32187	w up vs ev and m
237106_at	SLC11A2	0.00487068	2.33234	w up vs ev and m
227148_at	PLEKHH2	0.000726156	2.33285	w up vs ev and m
201418_s_at	SOX4	0.000664705	2.33343	w up vs ev and m
226274_at	CLCN5	0.000127776	2.33651	w up vs ev and m
227684_at	S1PR2	0.000106878	2.34231	w up vs ev and m
210980_s_at	ASAH1	1.37849e-06	2.34484	w up vs ev and m
223233_s_at	CGN	0.00052516	2.34771	w up vs ev and m
238790_at	LOC374443	0.00112584	2.35801	w up vs ev and m
219684_at	RTP4	0.00177716	2.35981	w up vs ev and m
206651_s_at	CPB2	0.00216519	2.36239	w up vs ev and m
238513_at	PRRG4	0.00603603	2.36253	w up vs ev and m
231898_x_at	SOX2OT	0.00114025	2.36461	w up vs ev and m
228486_at	SLC44A1	0.00106504	2.36744	w up vs ev and m
201581_at	TMX4	2.10702e-06	2.36902	w up vs ev and m
210647_x_at	PLA2G6	0.000580451	2.36903	w up vs ev and m
236517_at	MEGF10	0.00582549	2.36918	w up vs ev and m
222921_s_at	HEY2	0.000159702	2.37248	w up vs ev and m
237326_at	C21orf82	0.000457609	2.37618	w up vs ev and m
204691_x_at	PLA2G6	0.000143401	2.3828	w up vs ev and m
217437_s_at	TACC1	4.85677e-07	2.38422	w up vs ev and m
235019_at	CPM	0.00476458	2.3879	w up vs ev and m
220850_at	MORC1	0.00233261	2.39562	w up vs ev and m
1560145_at	MKLN1	0.00029249	2.40084	w up vs ev and m
225622_at	PAG1	0.000124582	2.40746	w up vs ev and m
1555365_x_at	C11orf58	0.000649405	2.40955	w up vs ev and m
1552763_at	TMEM67	0.00310253	2.41912	w up vs ev and m
1569642_at	F2R	0.00209469	2.41943	w up vs ev and m
212959_s_at	GNPTAB	2.00442e-05	2.42053	w up vs ev and m
228707_at	CLDN23	0.000367119	2.42641	w up vs ev and m
223422_s_at	ARHGAP24	0.000313524	2.43547	w up vs ev and m
213716_s_at	SECTM1	0.000550503	2.43644	w up vs ev and m
226971_at	CCDC136	0.000230106	2.43725	w up vs ev and m
224776_at	AGPAT6	5.00007e-08	2.44481	w up vs ev and m
226728_at	SLC27A1	7.81088e-06	2.44975	w up vs ev and m
225168_at	FRMD4A	7.6394e-05	2.45212	w up vs ev and m
219815_at	GAL3ST4	4.81564e-06	2.45312	w up vs ev and m
1561079_at	ANKRD28	0.000321713	2.45611	w up vs ev and m
221795_at	NTRK2	0.000548748	2.45829	w up vs ev and m
204920_at	CPS1	0.000265359	2.45894	w up vs ev and m
225259_at	RAB6B	0.000154269	2.46665	w up vs ev and m
212812_at	SERINC5	4.78538e-05	2.46844	w up vs ev and m
209031_at	CADM1	2.64552e-05	2.47742	w up vs ev and m
235911_at	MFI2	0.000165084	2.48341	w up vs ev and m
242103_at	TMEM86A	2.73805e-05	2.48354	w up vs ev and m
1563062_at	LOC728192	2.89385e-05	2.49061	w up vs ev and m
216693_x_at	HDGFRP3	0.00323769	2.49207	w up vs ev and m
205894_at	ARSE	0.000803675	2.49821	w up vs ev and m
229352_at	SPESP1	0.00485873	2.50111	w up vs ev and m
204993_at	GNAZ	4.79161e-06	2.50371	w up vs ev and m
203390_s_at	KIF3C	7.8594e-06	2.50842	w up vs ev and m
1562074_a_at	UNC13C	0.00591105	2.51046	w up vs ev and m
1560448_at	LOC340037	6.23412e-07	2.51792	w up vs ev and m
1555419_a_at	ASAH1	2.26858e-05	2.52634	w up vs ev and m
203186_s_at	S100A4	2.10778e-06	2.5267	w up vs ev and m
225627_s_at	CACHD1	1.95184e-05	2.53185	w up vs ev and m
213355_at	ST3GAL6	6.07304e-07	2.54084	w up vs ev and m
237069_s_at	TRPM1	0.00013052	2.5415	w up vs ev and m
227526_at	CDON	0.000111619	2.54531	w up vs ev and m
210800_at	TIMM8A	0.00052486	2.54601	w up vs ev and m
219179_at	DACT1	0.00172127	2.55546	w up vs ev and m
202403_s_at	COL1A2	5.18097e-06	2.55708	w up vs ev and m
241926_s_at	ERG	0.00203837	2.5623	w up vs ev and m
221524_s_at	RRAGD	1.18196e-05	2.56575	w up vs ev and m
225020_at	DAB2IP	1.16278e-07	2.56983	w up vs ev and m
225803_at	FBXO32	4.48116e-05	2.5717	w up vs ev and m
201069_at	MMP2	2.51038e-06	2.5759	w up vs ev and m
239026_x_at	AGAP3	0.000796756	2.58633	w up vs ev and m
1552349_a_at	PRSS33	0.00054506	2.58682	w up vs ev and m
225631_at	EEPD1	6.13963e-07	2.5899	w up vs ev and m
232720_at	LINGO2	0.000574935	2.59021	w up vs ev and m
218806_s_at	VAV3	0.00352949	2.59889	w up vs ev and m
221030_s_at	ARHGAP24	0.000973073	2.60686	w up vs ev and m
226186_at	TMOD2	0.000911422	2.60738	w up vs ev and m
215938_s_at	PLA2G6	9.07216e-05	2.61277	w up vs ev and m
204040_at	RNF144A	0.000291118	2.6135	w up vs ev and m
223629_at	PCDHB5	0.00312267	2.61439	w up vs ev and m
242974_at	CD47	0.00376024	2.61928	w up vs ev and m
205834_s_at	PART1	0.000481854	2.62151	w up vs ev and m
219064_at	ITIH5	0.000547387	2.62223	w up vs ev and m
221538_s_at	PLXNA1	4.36511e-05	2.62296	w up vs ev and m
203631_s_at	GPRC5B	0.00143127	2.62893	w up vs ev and m
205460_at	NPAS2	6.15129e-05	2.6301	w up vs ev and m
202388_at	RGS2	0.00370542	2.64156	w up vs ev and m
218980_at	FHOD3	0.00202851	2.65282	w up vs ev and m
201976_s_at	MYO10	2.60535e-06	2.65455	w up vs ev and m
1558404_at	LOC644242	4.596e-05	2.65512	w up vs ev and m
213543_at	SGCD	0.00115986	2.66667	w up vs ev and m
226462_at	STXBP6	0.00402498	2.66997	w up vs ev and m
48031_r_at	C5orf4	0.000189076	2.67869	w up vs ev and m
230559_x_at	FGD4	0.000166979	2.68554	w up vs ev and m
211890_x_at	CAPN3	0.000113715	2.68556	w up vs ev and m
203685_at	BCL2	0.00235457	2.69532	w up vs ev and m
1553781_at	ZC3HAV1L	0.000437969	2.69762	w up vs ev and m
210127_at	RAB6B	4.46156e-05	2.70641	w up vs ev and m
226438_at	SNTB1	7.11217e-06	2.71391	w up vs ev and m
219872_at	FAM198B	0.000326196	2.71817	w up vs ev and m
203759_at	ST3GAL4	5.87447e-07	2.7209	w up vs ev and m
215836_s_at	PCDHGA1 /// PCDHGA10 /// PCDHGA11 /// PCDHGA12 /// PCDHGA2 /// PCDHGA3 /// PCDHGA4 /// PCDHGA5 /// PCDHGA6 /// PCDHGA7 /// PCDHGA8 /// PCDHGA9 /// PCDHGB1 /// PCDHGB2 /// PCDHGB3 /// PCDHGB4 /// PCDHGB5 /// PCDHGB6 /// PCDHGB7 /// PCDHGC3 /// PCDHGC4 /// PCDHGC5	4.84096e-06	2.72792	w up vs ev and m
232122_s_at	VEPH1	0.00140211	2.73203	w up vs ev and m
222001_x_at	LOC728855	6.93949e-05	2.74914	w up vs ev and m
1556357_s_at	ERICH1	0.00107102	2.76206	w up vs ev and m
236465_at	RNF175	0.000560352	2.7669	w up vs ev and m
225056_at	SIPA1L2	0.000207239	2.76757	w up vs ev and m
229139_at	JPH1	0.00155108	2.77205	w up vs ev and m
227204_at	PARD6G	2.34733e-06	2.77874	w up vs ev and m
232067_at	C6orf168	4.30964e-05	2.78033	w up vs ev and m
227889_at	LPCAT2	1.13844e-06	2.78185	w up vs ev and m
202421_at	IGSF3	6.31383e-06	2.78314	w up vs ev and m
226443_at	FAM122A	3.3268e-07	2.78454	w up vs ev and m
211066_x_at	PCDHGA1 /// PCDHGA10 /// PCDHGA11 /// PCDHGA12 /// PCDHGA2 /// PCDHGA3 /// PCDHGA4 /// PCDHGA5 /// PCDHGA6 /// PCDHGA7 /// PCDHGA8 /// PCDHGA9 /// PCDHGB1 /// PCDHGB2 /// PCDHGB3 /// PCDHGB4 /// PCDHGB5 /// PCDHGB6 /// PCDHGB7 /// PCDHGC3 /// PCDHGC4 /// PCDHGC5	4.51222e-06	2.81091	w up vs ev and m
209079_x_at	PCDHGA1 /// PCDHGA10 /// PCDHGA11 /// PCDHGA12 /// PCDHGA2 /// PCDHGA3 /// PCDHGA4 /// PCDHGA5 /// PCDHGA6 /// PCDHGA7 /// PCDHGA8 /// PCDHGA9 /// PCDHGB1 /// PCDHGB2 /// PCDHGB3 /// PCDHGB4 /// PCDHGB5 /// PCDHGB6 /// PCDHGB7 /// PCDHGC3 /// PCDHGC4 /// PCDHGC5	3.92786e-06	2.81445	w up vs ev and m
205717_x_at	PCDHGA1 /// PCDHGA10 /// PCDHGA11 /// PCDHGA12 /// PCDHGA2 /// PCDHGA3 /// PCDHGA4 /// PCDHGA5 /// PCDHGA6 /// PCDHGA7 /// PCDHGA8 /// PCDHGA9 /// PCDHGB1 /// PCDHGB2 /// PCDHGB3 /// PCDHGB4 /// PCDHGB5 /// PCDHGB6 /// PCDHGB7 /// PCDHGC3 /// PCDHGC4 /// PCDHGC5	1.93513e-06	2.81902	w up vs ev and m
1556704_s_at	LOC100133920 /// LOC286297	0.000358805	2.82594	w up vs ev and m
217901_at	DSG2	1.33638e-06	2.82995	w up vs ev and m
201998_at	ST6GAL1	1.28406e-06	2.84232	w up vs ev and m
223786_at	CHST6	0.000465407	2.85003	w up vs ev and m
212843_at	NCAM1	0.000129753	2.85764	w up vs ev and m
231361_at	NLGN1	7.42126e-05	2.86072	w up vs ev and m
201850_at	CAPG	1.1817e-06	2.86252	w up vs ev and m
229225_at	NRP2	0.00029375	2.86579	w up vs ev and m
222116_s_at	TBC1D16	1.07492e-05	2.87052	w up vs ev and m
222357_at	ZBTB20	0.000991853	2.89611	w up vs ev and m
204527_at	MYO5A	2.61942e-05	2.89668	w up vs ev and m
206639_x_at	HTN1	0.000116381	2.89761	w up vs ev and m
216513_at	DCT	0.00209773	2.90155	w up vs ev and m
209292_at	ID4	0.000391922	2.91615	w up vs ev and m
227948_at	FGD4	0.000194618	2.91832	w up vs ev and m
230261_at	ST8SIA4	0.000236786	2.92409	w up vs ev and m
226487_at	C12orf34	0.000315785	2.9261	w up vs ev and m
225532_at	CABLES1	3.57028e-05	2.94144	w up vs ev and m
209526_s_at	HDGFRP3	0.00115066	2.96227	w up vs ev and m
228260_at	ELAVL2	5.21355e-05	2.96764	w up vs ev and m
223865_at	SOX6	0.000532324	2.97105	w up vs ev and m
218532_s_at	FAM134B	6.86753e-06	2.97955	w up vs ev and m
1569886_a_at	GLB1L3	7.51934e-05	2.9825	w up vs ev and m
210942_s_at	ST3GAL6	7.13264e-07	2.99145	w up vs ev and m
209387_s_at	TM4SF1	4.26647e-08	2.99654	w up vs ev and m
1555812_a_at	ARHGDIB	2.30655e-05	2.9968	w up vs ev and m
1555216_a_at	LOC645722	2.23927e-05	2.99793	w up vs ev and m
218640_s_at	PLEKHF2	7.97592e-06	2.99969	w up vs ev and m
215034_s_at	TM4SF1	3.63425e-07	3.00131	w up vs ev and m
203304_at	BAMBI	2.90263e-05	3.0038	w up vs ev and m
230836_at	ST8SIA4	0.00280661	3.00816	w up vs ev and m
227394_at	NCAM1	0.00526003	3.02527	w up vs ev and m
1559942_at	MDFIC	2.01484e-06	3.03605	w up vs ev and m
221523_s_at	RRAGD	1.59379e-05	3.06783	w up vs ev and m
243036_at	CCDC30	2.91853e-06	3.07926	w up vs ev and m
202986_at	ARNT2	7.47186e-06	3.10113	w up vs ev and m
209955_s_at	FAP	6.11027e-05	3.10136	w up vs ev and m
213417_at	TBX2	0.000106862	3.10419	w up vs ev and m
209539_at	ARHGEF6	5.01106e-05	3.11606	w up vs ev and m
221796_at	NTRK2	0.000237275	3.13723	w up vs ev and m
213428_s_at	COL6A1	1.38854e-05	3.14108	w up vs ev and m
235065_at	FAM59A	1.84595e-06	3.14326	w up vs ev and m
220484_at	MCOLN3	0.000436047	3.14568	w up vs ev and m
214632_at	NRP2	8.38566e-05	3.14925	w up vs ev and m
203853_s_at	GAB2	1.85164e-05	3.16223	w up vs ev and m
1560068_a_at	LOC729870	0.00293028	3.16444	w up vs ev and m
1556299_s_at	C12orf76	0.00090813	3.16464	w up vs ev and m
202726_at	LIG1	2.77296e-06	3.18374	w up vs ev and m
1555233_at	RHOJ	9.88921e-05	3.18375	w up vs ev and m
235131_at	RHOJ	8.92693e-05	3.20951	w up vs ev and m
223796_at	CNTNAP3	3.23479e-05	3.21394	w up vs ev and m
205422_s_at	ITGBL1	0.000892358	3.21831	w up vs ev and m
229047_at	PLEKHB1	7.16196e-08	3.23904	w up vs ev and m
203501_at	PGCP	4.33838e-05	3.26279	w up vs ev and m
220178_at	C19orf28	2.69304e-06	3.2646	w up vs ev and m
227717_at	ARHGEF37	0.000417939	3.27104	w up vs ev and m
1569796_s_at	ATRNL1	0.000370809	3.27497	w up vs ev and m
225775_at	TSPAN33	2.02733e-07	3.28077	w up vs ev and m
225566_at	NRP2	8.38916e-06	3.29131	w up vs ev and m
213096_at	TMCC2	4.79744e-07	3.29507	w up vs ev and m
230773_at	ZNF385D	0.000351567	3.30922	w up vs ev and m
216598_s_at	CCL2	0.000408383	3.31925	w up vs ev and m
1562657_a_at	C10orf90	3.06042e-05	3.34067	w up vs ev and m
44790_s_at	C13orf18	2.601e-05	3.34776	w up vs ev and m
229942_at	BNC2	4.20159e-05	3.35239	w up vs ev and m
225531_at	CABLES1	2.6491e-06	3.35358	w up vs ev and m
222853_at	FLRT3	0.00176827	3.35709	w up vs ev and m
231532_at	NCAM1	0.000250053	3.3744	w up vs ev and m
1564198_a_at	C10orf90	0.000423193	3.37864	w up vs ev and m
218807_at	VAV3	0.000200389	3.38558	w up vs ev and m
216512_s_at	DCT	7.81833e-07	3.38933	w up vs ev and m
244345_at	CADM1	0.000155496	3.40383	w up vs ev and m
203782_s_at	POLRMT	0.000299916	3.40998	w up vs ev and m
209365_s_at	ECM1	7.57423e-05	3.41373	w up vs ev and m
213900_at	FAM189A2	0.000188931	3.46331	w up vs ev and m
219372_at	IFT81	5.34449e-06	3.46718	w up vs ev and m
232481_s_at	SLITRK6	0.000106057	3.4706	w up vs ev and m
235238_at	SHC4	8.85067e-05	3.47073	w up vs ev and m
205833_s_at	PART1	9.78922e-07	3.47636	w up vs ev and m
226066_at	MITF	3.55352e-07	3.4779	w up vs ev and m
1562367_at	C15orf54	0.00343083	3.48194	w up vs ev and m
206805_at	SEMA3A	2.37611e-05	3.50086	w up vs ev and m
204467_s_at	SNCA	1.10037e-05	3.50648	w up vs ev and m
214321_at	NOV	3.58159e-07	3.51535	w up vs ev and m
231929_at	IKZF2	0.000414717	3.52238	w up vs ev and m
206941_x_at	SEMA3E	0.00363683	3.52889	w up vs ev and m
204688_at	SGCE	3.33158e-05	3.52918	w up vs ev and m
1556233_s_at	KIF6	1.48911e-05	3.53115	w up vs ev and m
242600_at	FRMD3	4.5615e-05	3.53406	w up vs ev and m
201149_s_at	TIMP3	0.000671348	3.54613	w up vs ev and m
209524_at	HDGFRP3	4.90212e-05	3.55925	w up vs ev and m
226516_at	C19orf28	1.9141e-06	3.57899	w up vs ev and m
232504_at	LOC285628	4.0703e-05	3.58155	w up vs ev and m
215543_s_at	LARGE	4.11515e-08	3.589	w up vs ev and m
203549_s_at	LPL	6.11568e-07	3.59464	w up vs ev and m
212813_at	JAM3	5.75124e-07	3.59839	w up vs ev and m
213005_s_at	KANK1	2.30036e-07	3.62265	w up vs ev and m
227761_at	MYO5A	1.90857e-06	3.62461	w up vs ev and m
227997_at	IL17RD	1.39206e-05	3.62913	w up vs ev and m
202478_at	TRIB2	1.76513e-06	3.65113	w up vs ev and m
212558_at	SPRY1	0.000235399	3.66468	w up vs ev and m
213462_at	NPAS2	9.91188e-06	3.67706	w up vs ev and m
207827_x_at	SNCA	2.33192e-06	3.68382	w up vs ev and m
244350_at	MYO10	5.34471e-06	3.70234	w up vs ev and m
1558066_s_at	TBC1D16	8.07365e-07	3.70607	w up vs ev and m
206044_s_at	BRAF	1.09665e-06	3.72795	w up vs ev and m
1569072_s_at	ABCB5	0.000175436	3.734	w up vs ev and m
211546_x_at	SNCA	2.80342e-06	3.74062	w up vs ev and m
205338_s_at	DCT	0.000278523	3.74145	w up vs ev and m
226933_s_at	LOC100287917	0.00027276	3.75395	w up vs ev and m
220994_s_at	STXBP6	0.000401889	3.77482	w up vs ev and m
213139_at	SNAI2	1.46539e-05	3.78182	w up vs ev and m
228807_at	ASPA	5.43032e-05	3.78701	w up vs ev and m
232128_s_at	CLCN5	0.00372529	3.80117	w up vs ev and m
221901_at	KIAA1644	2.43184e-06	3.81346	w up vs ev and m
214209_s_at	ABCB9	2.52037e-06	3.81652	w up vs ev and m
222449_at	PMEPA1	0.000856075	3.82706	w up vs ev and m
203548_s_at	LPL	3.90543e-05	3.83828	w up vs ev and m
212224_at	ALDH1A1	0.00136752	3.88949	w up vs ev and m
219049_at	CSGALNACT1	1.03182e-06	3.93336	w up vs ev and m
204501_at	NOV	1.11507e-07	3.93764	w up vs ev and m
211685_s_at	NCALD	5.67718e-06	3.94555	w up vs ev and m
205227_at	IL1RAP	1.20016e-05	3.9712	w up vs ev and m
236081_at	SNCA	0.000284223	3.98993	w up vs ev and m
244829_at	C6orf218	1.26956e-06	4.02876	w up vs ev and m
212657_s_at	IL1RN	1.56085e-05	4.03664	w up vs ev and m
206644_at	NR0B1	4.71189e-06	4.0603	w up vs ev and m
39549_at	NPAS2	7.09711e-06	4.09386	w up vs ev and m
242943_at	ST8SIA4	0.00393095	4.09523	w up vs ev and m
232415_at	PCDHB13	0.000373567	4.10196	w up vs ev and m
204973_at	GJB1	6.03254e-08	4.10307	w up vs ev and m
204519_s_at	PLLP	9.3037e-06	4.10371	w up vs ev and m
227174_at	WDR72	1.29274e-05	4.11075	w up vs ev and m
207060_at	EN2	7.08917e-07	4.11479	w up vs ev and m
202404_s_at	COL1A2	0.000208178	4.1201	w up vs ev and m
241763_s_at	FBXO32	9.01085e-09	4.12244	w up vs ev and m
227570_at	TMEM86A	0.000123043	4.12604	w up vs ev and m
205856_at	SLC14A1	0.000264217	4.12753	w up vs ev and m
205813_s_at	MAT1A	7.94145e-05	4.14877	w up vs ev and m
227230_s_at	KIAA1211	0.000222418	4.19891	w up vs ev and m
206898_at	CDH19	2.96931e-05	4.20453	w up vs ev and m
1554701_a_at	TBC1D16	1.26003e-07	4.20573	w up vs ev and m
210330_at	SGCD	8.50671e-06	4.2325	w up vs ev and m
228115_at	FAM59A	0.000292233	4.24811	w up vs ev and m
212190_at	SERPINE2	3.45717e-09	4.25337	w up vs ev and m
222450_at	PMEPA1	6.3012e-06	4.28054	w up vs ev and m
47550_at	LZTS1	4.48787e-08	4.2813	w up vs ev and m
207321_s_at	ABCB9	2.60025e-05	4.29309	w up vs ev and m
209291_at	ID4	0.000199032	4.30008	w up vs ev and m
221147_x_at	WWOX	2.20933e-05	4.31818	w up vs ev and m
39548_at	NPAS2	8.79209e-06	4.3842	w up vs ev and m
209525_at	HDGFRP3	0.000851685	4.41762	w up vs ev and m
218966_at	MYO5C	0.000193431	4.42009	w up vs ev and m
204337_at	RGS4	0.000121396	4.43094	w up vs ev and m
231231_at	LOC100286993	0.000350285	4.44611	w up vs ev and m
222862_s_at	AK5	0.000110392	4.44708	w up vs ev and m
240317_at	PCDHB4	1.0244e-05	4.4528	w up vs ev and m
225630_at	EEPD1	0.000197751	4.46639	w up vs ev and m
203562_at	FEZ1	0.0013432	4.46898	w up vs ev and m
230447_at	C6orf168	0.000207602	4.50851	w up vs ev and m
201147_s_at	TIMP3	2.18238e-07	4.54727	w up vs ev and m
207233_s_at	MITF	7.06968e-07	4.6201	w up vs ev and m
1552393_at	ENTHD1	0.00311328	4.62808	w up vs ev and m
227657_at	RNF150	0.000107794	4.67418	w up vs ev and m
1553938_a_at	STK32A	8.0669e-06	4.68858	w up vs ev and m
214475_x_at	CAPN3	1.21062e-06	4.70323	w up vs ev and m
243610_at	C9orf135	0.000164003	4.71685	w up vs ev and m
200644_at	MARCKSL1	1.86143e-07	4.72557	w up vs ev and m
232643_at	POLR2F	4.50417e-05	4.74138	w up vs ev and m
201288_at	ARHGDIB	1.56076e-05	4.74246	w up vs ev and m
206560_s_at	MIA	3.17204e-06	4.74691	w up vs ev and m
229116_at	CNKSR2	6.6441e-07	4.74931	w up vs ev and m
204466_s_at	SNCA	2.0115e-06	4.76048	w up vs ev and m
229385_s_at	PLAC2	3.24284e-05	4.76073	w up vs ev and m
222513_s_at	SORBS1	1.0469e-05	4.76584	w up vs ev and m
229429_x_at	LOC728855	4.09101e-06	4.81228	w up vs ev and m
209070_s_at	RGS5	3.6365e-05	4.81702	w up vs ev and m
40560_at	TBX2	4.2416e-05	4.83439	w up vs ev and m
208285_at	OR7A5	0.000127568	4.84929	w up vs ev and m
227646_at	EBF1	0.00172306	4.90749	w up vs ev and m
205489_at	CRYM	4.58753e-07	4.90831	w up vs ev and m
240770_at	TMEM171	6.65941e-05	4.95849	w up vs ev and m
222838_at	SLAMF7	0.000381484	4.98851	w up vs ev and m
206645_s_at	NR0B1	1.28075e-06	5.05704	w up vs ev and m
209348_s_at	MAF	2.68239e-05	5.06078	w up vs ev and m
205475_at	SCRG1	2.78976e-05	5.08408	w up vs ev and m
1557056_at	C5orf47	5.19376e-05	5.08414	w up vs ev and m
227231_at	KIAA1211	0.000802501	5.10383	w up vs ev and m
205174_s_at	QPCT	3.48295e-07	5.10486	w up vs ev and m
229797_at	MCOLN3	4.2395e-07	5.13983	w up vs ev and m
214841_at	CNIH3	0.000130161	5.1752	w up vs ev and m
238969_at	C3orf55	8.96475e-05	5.17714	w up vs ev and m
1552394_a_at	ENTHD1	0.001489	5.18817	w up vs ev and m
206765_at	KCNJ2	0.000291633	5.1939	w up vs ev and m
1552348_at	PRSS33	0.000123448	5.20338	w up vs ev and m
230251_at	C6orf176	1.52811e-05	5.27084	w up vs ev and m
230280_at	TRIM9	0.000109175	5.27174	w up vs ev and m
209883_at	GLT25D2	1.60141e-05	5.36488	w up vs ev and m
219042_at	LZTS1	7.24918e-08	5.49844	w up vs ev and m
226599_at	FHDC1	1.32476e-06	5.5024	w up vs ev and m
209071_s_at	RGS5	5.5476e-05	5.5134	w up vs ev and m
241698_at	RFTN2	0.000140542	5.51621	w up vs ev and m
213943_at	TWIST1	7.19775e-06	5.53308	w up vs ev and m
212850_s_at	LRP4	1.96248e-06	5.53852	w up vs ev and m
201150_s_at	TIMP3	1.07238e-07	5.54014	w up vs ev and m
215856_at	SIGLEC15	0.00149588	5.62944	w up vs ev and m
209859_at	TRIM9	6.49103e-07	5.63665	w up vs ev and m
228038_at	SOX2	2.27177e-06	5.64281	w up vs ev and m
201148_s_at	TIMP3	2.5724e-08	5.68261	w up vs ev and m
233305_at	NECAB1	1.73353e-06	5.6849	w up vs ev and m
217936_at	ARHGAP5	1.04841e-06	5.70776	w up vs ev and m
1569788_at	ST8SIA1	0.000231997	5.70942	w up vs ev and m
1555766_a_at	GNG2	5.79732e-06	5.85964	w up vs ev and m
205373_at	CTNNA2	0.0001148	5.88841	w up vs ev and m
210073_at	ST8SIA1	2.46217e-05	5.93896	w up vs ev and m
1555127_at	MOCS1	1.26971e-05	5.98006	w up vs ev and m
1552538_a_at	KIF6	1.21327e-05	6.12383	w up vs ev and m
209392_at	ENPP2	0.000280896	6.12736	w up vs ev and m
209498_at	CEACAM1	0.000252277	6.15415	w up vs ev and m
210650_s_at	PCLO	0.000218507	6.2056	w up vs ev and m
230538_at	SHC4	0.000371258	6.2812	w up vs ev and m
229151_at	SLC14A1	0.000251599	6.33358	w up vs ev and m
1555786_s_at	C14orf34	8.93096e-07	6.48093	w up vs ev and m
231688_at	MMP8	3.75238e-05	6.49412	w up vs ev and m
226931_at	TMTC1	0.000330657	6.59282	w up vs ev and m
229073_at	PRTG	4.41337e-05	6.77565	w up vs ev and m
213558_at	PCLO	4.66733e-09	6.80237	w up vs ev and m
224965_at	GNG2	2.54603e-06	6.84042	w up vs ev and m
219911_s_at	SLCO4A1	5.59771e-08	6.85381	w up vs ev and m
202747_s_at	ITM2A	7.99444e-06	6.87567	w up vs ev and m
228170_at	OLIG1	2.2282e-05	6.93085	w up vs ev and m
203185_at	RASSF2	2.56715e-06	7.14398	w up vs ev and m
205334_at	S100A1	6.84888e-07	7.14984	w up vs ev and m
208600_s_at	GPR39	5.19634e-08	7.1534	w up vs ev and m
1556095_at	UNC13C	4.76073e-06	7.17087	w up vs ev and m
232176_at	SLITRK6	4.59667e-06	7.23738	w up vs ev and m
243483_at	TRPM8	2.85497e-06	7.26396	w up vs ev and m
212909_at	LYPD1	1.22376e-07	7.27723	w up vs ev and m
242455_at	POU3F2	0.00012195	7.31043	w up vs ev and m
220665_at	LUZP4	1.38368e-05	7.41148	w up vs ev and m
228375_at	IGSF11	1.53183e-06	7.44779	w up vs ev and m
228245_s_at	OVOS /// OVOS2	0.000150515	7.49701	w up vs ev and m
1558846_at	PNLIPRP3	5.95067e-05	7.5193	w up vs ev and m
205698_s_at	MAP2K6	6.6834e-06	7.58891	w up vs ev and m
205433_at	BCHE	7.8673e-06	7.62919	w up vs ev and m
1558815_at	SORBS2	8.64542e-06	7.66777	w up vs ev and m
207723_s_at	KLRC3	2.75609e-05	7.72663	w up vs ev and m
225511_at	GPRC5B	5.74848e-08	7.86543	w up vs ev and m
204542_at	ST6GALNAC2	4.17744e-08	7.94002	w up vs ev and m
226189_at	ITGB8	2.33186e-05	7.95907	w up vs ev and m
209843_s_at	SOX10	2.61245e-07	8.00861	w up vs ev and m
203397_s_at	GALNT3	8.3178e-07	8.01537	w up vs ev and m
238906_s_at	RHOJ	1.00534e-07	8.01732	w up vs ev and m
226225_at	MCC	2.45446e-06	8.08068	w up vs ev and m
210944_s_at	CAPN3	1.82152e-06	8.14718	w up vs ev and m
203632_s_at	GPRC5B	2.20663e-07	8.21022	w up vs ev and m
226625_at	TGFBR3	0.000166092	8.22894	w up vs ev and m
230493_at	SHISA2	1.15408e-05	8.35881	w up vs ev and m
205442_at	MFAP3L	9.34099e-05	8.5088	w up vs ev and m
205029_s_at	FABP7	8.82147e-05	8.57165	w up vs ev and m
243762_at	LOC100287445	5.50336e-07	8.62191	w up vs ev and m
227487_s_at	SERPINE2	1.35974e-08	8.71266	w up vs ev and m
224964_s_at	GNG2	1.22447e-06	8.80353	w up vs ev and m
204562_at	IRF4	1.65953e-06	8.80456	w up vs ev and m
241399_at	FAM19A2	2.57411e-06	8.85256	w up vs ev and m
209168_at	GPM6B	8.21069e-06	8.91727	w up vs ev and m
201417_at	SOX4	3.14727e-05	8.93226	w up vs ev and m
202898_at	SDC3	1.47932e-05	8.93638	w up vs ev and m
207144_s_at	CITED1	2.25903e-05	8.97339	w up vs ev and m
227497_at	SOX6	2.76886e-05	8.97402	w up vs ev and m
212599_at	AUTS2	5.65446e-06	9.18874	w up vs ev and m
226907_at	PPP1R14C	1.51189e-05	9.30216	w up vs ev and m
218678_at	NES	9.20879e-05	9.38519	w up vs ev and m
238905_at	RHOJ	4.37439e-05	9.45433	w up vs ev and m
240717_at	ABCB5	3.87622e-06	9.62942	w up vs ev and m
210121_at	B3GALT2	1.89077e-07	9.64583	w up vs ev and m
212094_at	PEG10	2.19132e-05	9.76052	w up vs ev and m
209283_at	CRYAB	1.93e-06	9.77901	w up vs ev and m
209199_s_at	MEF2C	1.36866e-07	9.79609	w up vs ev and m
227812_at	TNFRSF19	6.07307e-06	10.0266	w up vs ev and m
228489_at	TM4SF18	4.45742e-07	10.1846	w up vs ev and m
1569971_at	LOC100288721	5.30252e-06	10.2467	w up vs ev and m
52837_at	KIAA1644	3.34363e-07	10.3762	w up vs ev and m
209200_at	MEF2C	6.72474e-05	10.5085	w up vs ev and m
230560_at	STXBP6	2.81446e-05	10.5163	w up vs ev and m
205880_at	PRKD1	7.49319e-07	10.6072	w up vs ev and m
235944_at	HMCN1	4.5175e-06	10.6277	w up vs ev and m
212915_at	PDZRN3	4.37434e-08	10.7015	w up vs ev and m
205337_at	DCT	1.52658e-08	11.0165	w up vs ev and m
229893_at	FRMD3	3.39591e-06	11.0445	w up vs ev and m
228442_at	NFATC2	1.60312e-06	11.1207	w up vs ev and m
230147_at	F2RL2	1.24919e-07	11.1429	w up vs ev and m
206070_s_at	EPHA3	1.73268e-05	11.1809	w up vs ev and m
209583_s_at	CD200	4.18142e-06	11.2259	w up vs ev and m
1556200_a_at	C10orf90	9.21516e-07	11.2632	w up vs ev and m
243167_at	ABCB5	4.29627e-05	11.2646	w up vs ev and m
1555962_at	B3GNT7	1.41118e-08	11.2847	w up vs ev and m
239870_at	SPATS1	2.90912e-06	11.3441	w up vs ev and m
230061_at	TM4SF18	0.000387609	11.4602	w up vs ev and m
209169_at	GPM6B	5.40213e-06	11.5459	w up vs ev and m
1554874_at	MITF	8.52459e-07	11.7897	w up vs ev and m
205030_at	FABP7	3.93231e-05	11.8615	w up vs ev and m
206030_at	ASPA	7.28646e-06	11.9761	w up vs ev and m
1555963_x_at	B3GNT7	2.20022e-08	12.0583	w up vs ev and m
1554332_a_at	LOC100127888	8.88971e-08	12.1795	w up vs ev and m
218087_s_at	SORBS1	3.41282e-06	12.6012	w up vs ev and m
206785_s_at	KLRC1 /// KLRC2	2.02363e-05	12.6827	w up vs ev and m
228214_at	SOX6	1.56573e-07	12.7558	w up vs ev and m
1553151_at	ATP6V0D2	3.3617e-06	13.0182	w up vs ev and m
204140_at	TPST1	9.44292e-09	13.3233	w up vs ev and m
209170_s_at	GPM6B	1.17721e-08	13.4259	w up vs ev and m
202345_s_at	FABP5	6.87046e-06	13.508	w up vs ev and m
212325_at	LIMCH1	5.19015e-07	14.1143	w up vs ev and m
235976_at	SLITRK6	1.10951e-05	14.1862	w up vs ev and m
204457_s_at	GAS1	5.95622e-09	14.4778	w up vs ev and m
226991_at	NFATC2	7.92813e-07	14.6134	w up vs ev and m
209504_s_at	PLEKHB1	6.13967e-08	14.7718	w up vs ev and m
1556096_s_at	UNC13C	8.96497e-09	15.3122	w up vs ev and m
212793_at	DAAM2	2.18052e-06	15.5916	w up vs ev and m
203881_s_at	DMD	4.43271e-05	16.0512	w up vs ev and m
217452_s_at	B3GALT2	8.76919e-09	16.3455	w up vs ev and m
209167_at	GPM6B	2.994e-08	17.3915	w up vs ev and m
222379_at	KCNE4	2.09645e-05	17.8874	w up vs ev and m
230645_at	FRMD3	9.89366e-07	18.4447	w up vs ev and m
203680_at	PRKAR2B	1.01086e-06	18.463	w up vs ev and m
202037_s_at	SFRP1	4.70236e-07	20.3651	w up vs ev and m
219121_s_at	ESRP1	6.66652e-07	20.3714	w up vs ev and m
201744_s_at	LUM	2.07819e-08	20.4876	w up vs ev and m
225728_at	SORBS2	3.10926e-06	20.8265	w up vs ev and m
224646_x_at	H19	1.60859e-07	21.2731	w up vs ev and m
224397_s_at	TMTC1	3.56585e-09	23.448	w up vs ev and m
243481_at	RHOJ	7.77729e-08	24.335	w up vs ev and m
213725_x_at	XYLT1	2.14924e-06	24.8397	w up vs ev and m
235489_at	RHOJ	6.14973e-07	26.5158	w up vs ev and m
227498_at	SOX6	6.07416e-09	27.9038	w up vs ev and m
202746_at	ITM2A	1.6094e-06	27.9047	w up vs ev and m
232136_s_at	CTTNBP2	2.81329e-07	28.7716	w up vs ev and m
225846_at	ESRP1	3.55078e-05	29.1369	w up vs ev and m
223204_at	FAM198B	2.1252e-08	29.2795	w up vs ev and m
237070_at	TRPM1	7.0497e-06	29.6963	w up vs ev and m
205348_s_at	DYNC1I1	1.86918e-06	29.9274	w up vs ev and m
224997_x_at	H19	1.00154e-07	30.7722	w up vs ev and m
228060_at	SLC35F1	8.52091e-07	32.1323	w up vs ev and m
210198_s_at	PLP1	3.37783e-07	32.7324	w up vs ev and m
224191_x_at	ROPN1	7.96135e-10	32.7466	w up vs ev and m
218870_at	ARHGAP15	7.22936e-09	34.5947	w up vs ev and m
231535_x_at	ROPN1	3.89911e-07	36.2364	w up vs ev and m
212327_at	LIMCH1	2.8226e-07	36.8164	w up vs ev and m
220425_x_at	ROPN1B	1.84264e-07	38.1244	w up vs ev and m
209842_at	SOX10	2.64223e-09	43.246	w up vs ev and m
212328_at	LIMCH1	1.94394e-06	43.5742	w up vs ev and m
1553153_at	ATP6V0D2	1.72158e-07	48.0416	w up vs ev and m
1553155_x_at	ATP6V0D2	6.54457e-07	50.5379	w up vs ev and m
235635_at	ARHGAP5	1.30126e-07	53.3158	w up vs ev and m
202291_s_at	MGP	5.47196e-09	53.414	w up vs ev and m
242093_at	SYTL5	8.96072e-07	69.0692	w up vs ev and m
209686_at	S100B	1.33763e-07	78.5772	w up vs ev and m
226322_at	TMTC1	5.35055e-08	80.8701	w up vs ev and m
1561691_at	LOC285735	1.0472e-07	125.676	w up vs ev and m

## Sheet: enrichment.Process
#term ID	term description	observed gene count	background gene count	false discovery rate	matching proteins in your network (IDs)	matching proteins in your network (labels)
GO:0009888	tissue development	62	1626	7.86e-05	ENSP00000007735,ENSP00000220763,ENSP00000220772,ENSP00000222573,ENSP00000228938,ENSP00000236826,ENSP00000239243,ENSP00000240328,ENSP00000242261,ENSP00000244745,ENSP00000251646,ENSP00000259526,ENSP00000262713,ENSP00000264316,ENSP00000265362,ENSP00000266718,ENSP00000280612,ENSP00000282561,ENSP00000287820,ENSP00000290271,ENSP00000295522,ENSP00000296677,ENSP00000297258,ENSP00000305725,ENSP00000325146…	ACTL8,AJUBA,ANKRD1,APOD,CHST11,CITED1,CITED2,CLDN1,COL12A1,CPQ,CSGALNACT1,DCT,DUSP5,ECM1,EPHA2,ETS2,F2RL1,FABP5,FGF1,GATA3,GJA1,ID4,ITGB8,KRT18,KRT33A,KRT33B,KRT34,KRT81,LAMB3,LRP4,LUM,MCOLN3,MEF2C,MGP,MMP12,MMP8,MSX2,MYO5A,MYPN,NOV,NR0B1,NRP2,PODXL,PPARG,PTPRC,S100A4,SEMA3A,SERPINE2,SFRP1,SGCD,SLC7A11,SLITRK6,SNAI2,SORBS2,SOX4,SOX6,STC1,TBX2,TNFRSF19,TOX,TWIST1,TXK
GO:0048856	anatomical structure development	137	5085	0.00012	ENSP00000007735,ENSP00000160373,ENSP00000184183,ENSP00000188790,ENSP00000194152,ENSP00000219207,ENSP00000220763,ENSP00000220772,ENSP00000222573,ENSP00000228938,ENSP00000228945,ENSP00000231461,ENSP00000236826,ENSP00000239243,ENSP00000240328,ENSP00000242261,ENSP00000244745,ENSP00000251582,ENSP00000251646,ENSP00000256925,ENSP00000256935,ENSP00000259526,ENSP00000262713,ENSP00000263080,ENSP00000263274…	ABCB5,ACTL8,ADAMTS2,ADAMTS6,AJUBA,ANKRD1,APOD,ARHGAP5,ARHGDIB,ARNT2,ASPA,AUTS2,BCHE,CABLES1,CADM1,CAPN3,CATSPER1,CHAC1,CHST11,CITED1,CITED2,CLDN1,CMTM8,COL12A1,COL13A1,COL1A2,CPQ,CRYAB,CSGALNACT1,CTTNBP2,DAAM2,DCT,DNAH5,DOCK2,DUSP5,ECM1,EN2,ENC1,EPHA2,EPHA3,ETS2,F2RL1,FABP5,FABP7,FAP,FGF1,GAB2,GATA3,GJA1,GJB1,GPM6B,GPRC5B,HAPLN1,HDGFRP3,HSD11B1,ID4,IL18,IL1RAP,IL7R,IRF4,ITGB8,ITM2A,KLF7,KRT18,KRT…
GO:0032501	multicellular organismal process	164	6507	0.00013	ENSP00000007735,ENSP00000160373,ENSP00000184183,ENSP00000188790,ENSP00000194152,ENSP00000219207,ENSP00000219599,ENSP00000220772,ENSP00000222573,ENSP00000228938,ENSP00000228945,ENSP00000231461,ENSP00000233156,ENSP00000236826,ENSP00000239243,ENSP00000240328,ENSP00000242261,ENSP00000244745,ENSP00000251582,ENSP00000251646,ENSP00000256925,ENSP00000256935,ENSP00000259526,ENSP00000263080,ENSP00000264316…	ABCB5,ABCG1,ADAMTS2,ADAMTS6,ANKRD1,APOD,ARHGAP5,ARHGDIB,ARNT2,ASPA,AUTS2,BCHE,CABLES1,CADM1,CAPN3,CASP1,CATSPER1,CHAC1,CHST11,CITED1,CITED2,CLDN1,CMTM8,COL12A1,COL13A1,COL1A2,CPA3,CRYAB,CRYM,CSGALNACT1,CTCFL,CTTNBP2,DAAM2,DCT,DGKA,DNAH5,DOCK2,DUSP5,ECM1,EN2,ENC1,EPHA2,EPHA3,ETS2,F2RL1,F2RL2,FABP7,FAM134B,FAP,FGF1,GAB2,GATA3,GJA1,GJB1,GNG2,GPM6B,GPRC5B,HAPLN1,HBE1,HDGFRP3,HMCN1,HSD11B1,ID4,IL18,IL…
GO:0048731	system development	117	4144	0.00013	ENSP00000007735,ENSP00000160373,ENSP00000188790,ENSP00000194152,ENSP00000219207,ENSP00000220772,ENSP00000222573,ENSP00000228938,ENSP00000231461,ENSP00000239243,ENSP00000240328,ENSP00000242261,ENSP00000244745,ENSP00000251582,ENSP00000251646,ENSP00000256925,ENSP00000256935,ENSP00000259526,ENSP00000263080,ENSP00000264381,ENSP00000265362,ENSP00000266718,ENSP00000274341,ENSP00000280357,ENSP00000280612…	ABCB5,ADAMTS2,ADAMTS6,ANKRD1,APOD,ARHGAP5,ARNT2,ASPA,AUTS2,BCHE,CABLES1,CAPN3,CHAC1,CHST11,CITED1,CITED2,CLDN1,CMTM8,COL12A1,COL13A1,COL1A2,CRYAB,CSGALNACT1,CTTNBP2,DAAM2,DCT,DOCK2,ECM1,EN2,ENC1,EPHA2,EPHA3,ETS2,F2RL1,FABP7,FAP,FGF1,GAB2,GATA3,GJA1,GJB1,GPM6B,GPRC5B,HAPLN1,HDGFRP3,HSD11B1,ID4,IL18,IL1RAP,IL7R,IRF4,ITGB8,ITM2A,KLF7,KRT18,KRT33A,KRT33B,KRT34,KRT81,LRP4,LUM,MB,MCOLN3,MEF2C,MGP,MITF,…
GO:0032502	developmental process	141	5401	0.00019	ENSP00000007735,ENSP00000075503,ENSP00000160373,ENSP00000184183,ENSP00000188790,ENSP00000194152,ENSP00000219207,ENSP00000220763,ENSP00000220772,ENSP00000222573,ENSP00000228938,ENSP00000228945,ENSP00000231461,ENSP00000236826,ENSP00000239243,ENSP00000240328,ENSP00000242261,ENSP00000244745,ENSP00000251582,ENSP00000251646,ENSP00000256925,ENSP00000256935,ENSP00000259526,ENSP00000262713,ENSP00000263080…	ABCB5,ACTL8,ADAMTS2,ADAMTS6,AJUBA,ANKRD1,APOD,ARHGAP5,ARHGDIB,ARNT2,ASPA,AUTS2,BCHE,CABLES1,CADM1,CAPN3,CATSPER1,CHAC1,CHST11,CITED1,CITED2,CLDN1,CMTM8,COL12A1,COL13A1,COL1A2,CPQ,CRYAB,CSGALNACT1,CTTNBP2,DAAM2,DCT,DNAH5,DOCK2,DUSP5,ECM1,EN2,ENC1,EPHA2,EPHA3,ETS2,F2RL1,FABP5,FABP7,FAP,FGF1,GAB2,GAS1,GATA3,GJA1,GJB1,GPM6B,GPRC5B,HAPLN1,HDGFRP3,HSD11B1,ID4,IL18,IL1RAP,IL7R,IRF4,ITGB8,ITM2A,KLF7,KRT1…
GO:0048583	regulation of response to stimulus	110	3882	0.00019	ENSP00000075503,ENSP00000155926,ENSP00000188790,ENSP00000220597,ENSP00000220772,ENSP00000228945,ENSP00000233156,ENSP00000239243,ENSP00000242261,ENSP00000244745,ENSP00000250617,ENSP00000253063,ENSP00000259526,ENSP00000261402,ENSP00000262262,ENSP00000262713,ENSP00000263369,ENSP00000264316,ENSP00000265362,ENSP00000266085,ENSP00000269209,ENSP00000280357,ENSP00000282561,ENSP00000287820,ENSP00000290271…	ACSL5,AJUBA,ANKRD1,APOD,ARHGAP15,ARHGAP5,ARHGDIB,ARHGEF3,ARHGEF6,AUTS2,BAMBI,CADM1,CAPN3,CASP1,CD200,CD33,CHAC1,CHST11,CITED1,CITED2,CMTM8,COL1A2,CRADD,CRYAB,CXorf57,DAAM2,DUSP5,ECM1,EPHA2,F2RL1,F2RL2,FABP5,FABP7,FAP,FBXO32,FGD4,FGF1,GAB2,GADD45A,GAREM,GAS1,GATA3,GJA1,GPRC5B,HDGFRP3,IL13RA2,IL18,IL32,IL7R,IRF4,KLRC1,LPL,LRP4,LYPD1,LYPD6B,MAP2K6,MEF2C,MIA,MMP12,MMP3,MSX2,MYO10,MYO5A,NFATC2,NOV,NPA…
GO:0007275	multicellular organism development	126	4726	0.00033	ENSP00000007735,ENSP00000160373,ENSP00000188790,ENSP00000194152,ENSP00000219207,ENSP00000220772,ENSP00000222573,ENSP00000228938,ENSP00000228945,ENSP00000231461,ENSP00000236826,ENSP00000239243,ENSP00000240328,ENSP00000242261,ENSP00000244745,ENSP00000251582,ENSP00000251646,ENSP00000256925,ENSP00000256935,ENSP00000259526,ENSP00000263080,ENSP00000264381,ENSP00000265104,ENSP00000265362,ENSP00000266718…	ABCB5,ADAMTS2,ADAMTS6,ANKRD1,APOD,ARHGAP5,ARHGDIB,ARNT2,ASPA,AUTS2,BCHE,CABLES1,CADM1,CAPN3,CATSPER1,CHAC1,CHST11,CITED1,CITED2,CLDN1,CMTM8,COL12A1,COL13A1,COL1A2,CRYAB,CSGALNACT1,CTTNBP2,DAAM2,DCT,DNAH5,DOCK2,DUSP5,ECM1,EN2,ENC1,EPHA2,EPHA3,ETS2,F2RL1,FABP7,FAP,FGF1,GAB2,GATA3,GJA1,GJB1,GPM6B,GPRC5B,HAPLN1,HDGFRP3,HSD11B1,ID4,IL18,IL1RAP,IL7R,IRF4,ITGB8,ITM2A,KLF7,KRT18,KRT33A,KRT33B,KRT34,KRT81…
GO:0030154	cell differentiation	99	3457	0.00041	ENSP00000007735,ENSP00000075503,ENSP00000184183,ENSP00000220772,ENSP00000228938,ENSP00000236826,ENSP00000239243,ENSP00000240328,ENSP00000242261,ENSP00000244745,ENSP00000251646,ENSP00000256935,ENSP00000259526,ENSP00000263080,ENSP00000264316,ENSP00000264381,ENSP00000265362,ENSP00000280612,ENSP00000282561,ENSP00000287820,ENSP00000290271,ENSP00000291700,ENSP00000295522,ENSP00000295600,ENSP00000296677…	ABCB5,ACTL8,ANKRD1,APOD,ASPA,AUTS2,BCHE,CADM1,CAPN3,CATSPER1,CHAC1,CHST11,CITED1,CITED2,CLDN1,COL12A1,COL13A1,DAAM2,DCT,DOCK2,EN2,ENC1,EPHA2,EPHA3,ETS2,F2RL1,FABP7,FGF1,GAB2,GAS1,GATA3,GJA1,GPM6B,GPRC5B,HDGFRP3,ID4,IL1RAP,IL7R,IRF4,ITM2A,KLF7,KRT18,KRT33A,KRT33B,KRT34,KRT81,LAMB3,LRP4,MB,MCOLN3,MEF2C,MGP,MITF,MMP8,MSX2,MYO5A,MYPN,NANOS1,NFATC2,NOV,NR0B1,NRP2,NTN4,OLIG1,PEG10,PLAG1,PLP1,PODXL,PPAR…
GO:0040011	locomotion	45	1144	0.00046	ENSP00000075503,ENSP00000184183,ENSP00000188790,ENSP00000239243,ENSP00000242261,ENSP00000256935,ENSP00000259486,ENSP00000259526,ENSP00000262713,ENSP00000265104,ENSP00000265362,ENSP00000280612,ENSP00000282561,ENSP00000296677,ENSP00000297268,ENSP00000307741,ENSP00000308970,ENSP00000309052,ENSP00000309570,ENSP00000322788,ENSP00000333142,ENSP00000337451,ENSP00000340874,ENSP00000340998,ENSP00000344087…	AJUBA,AUTS2,BAMBI,CATSPER1,CCRL2,CMTM8,COL1A2,DNAH5,DOCK2,ENPP2,EPHA2,EPHA3,F2RL1,FAP,GAB2,GATA3,GJA1,KLF7,MEF2C,MMP1,MMP12,MSX2,MYO5A,NANOS1,NFATC2,NOV,NRP2,NTN4,PLA2G6,PODXL,PPAP2B,PSG1,PSG2,PTPRC,RELN,ROPN1,ROPN1B,SDC3,SEMA3A,SLC7A11,SLC7A7,SNAI2,STYK1,TWIST1,VLDLR
GO:0007166	cell surface receptor signaling pathway	70	2198	0.0007	ENSP00000075503,ENSP00000220597,ENSP00000220772,ENSP00000222573,ENSP00000239243,ENSP00000240328,ENSP00000242261,ENSP00000244745,ENSP00000252595,ENSP00000264316,ENSP00000265362,ENSP00000269209,ENSP00000280357,ENSP00000281087,ENSP00000285393,ENSP00000295049,ENSP00000295600,ENSP00000297268,ENSP00000297596,ENSP00000299855,ENSP00000306157,ENSP00000308219,ENSP00000311545,ENSP00000314807,ENSP00000322788…	ATP6V0D2,ATP6V1G3,CASP1,CCRL2,CDA,CHAC1,CITED1,CITED2,COL1A2,CRADD,DAAM2,EMR1,EPHA2,EPHA3,ESRP1,FGF1,GAB2,GALNT3,GAREM,GATA3,GEM,GNG2,IL13RA2,IL18,IL1RAP,IL32,IL7R,IRF4,ITGB8,KLRC1,KRT18,LRP4,MEF2C,MITF,MMP1,MMP3,MSX2,MYO10,NFATC2,NRP2,PAG1,PDGFC,PLA2G6,PLP1,POLR2F,PPAP2B,PRKD1,PTPRC,RASSF2,RELN,RFTN2,RGMB,SEMA3A,SERPINB2,SFRP1,SLC27A1,SNAI2,SNCA,SOCS2,SORBS1,SOX4,STYK1,TBX2,TLR4,TNFRSF19,TRPM1,T…
GO:0009966	regulation of signal transduction	88	3033	0.00087	ENSP00000155926,ENSP00000220597,ENSP00000220772,ENSP00000228945,ENSP00000239243,ENSP00000242261,ENSP00000244745,ENSP00000250617,ENSP00000253063,ENSP00000259526,ENSP00000261402,ENSP00000262713,ENSP00000263369,ENSP00000264316,ENSP00000265362,ENSP00000266085,ENSP00000269209,ENSP00000280357,ENSP00000287820,ENSP00000290271,ENSP00000291700,ENSP00000295095,ENSP00000296641,ENSP00000296677,ENSP00000297258…	ACSL5,AJUBA,ANKRD1,APOD,ARHGAP15,ARHGAP5,ARHGDIB,ARHGEF3,ARHGEF6,AUTS2,BAMBI,CAPN3,CASP1,CHAC1,CHST11,CITED1,CITED2,CMTM8,CRADD,DAAM2,DUSP5,ECM1,EPHA2,F2RL1,F2RL2,FABP5,FGD4,FGF1,GAB2,GADD45A,GAREM,GAS1,GATA3,GPRC5B,HDGFRP3,IL18,IL32,IL7R,IRF4,LRP4,LYPD1,LYPD6B,MAP2K6,MEF2C,MIA,MMP12,MSX2,MYO5A,NOV,NR0B1,NUAK1,PAG1,PDGFC,PEG10,PLA2G6,PMEPA1,PPAP2B,PPARG,PRKD1,PTPRC,RASSF2,RELN,RGS5,RHOJ,RPH3AL,RR…
GO:0009719	response to endogenous stimulus	48	1353	0.0019	ENSP00000220772,ENSP00000233156,ENSP00000239243,ENSP00000252595,ENSP00000253063,ENSP00000264381,ENSP00000265717,ENSP00000269209,ENSP00000281087,ENSP00000282561,ENSP00000285393,ENSP00000287820,ENSP00000290271,ENSP00000291700,ENSP00000295522,ENSP00000297268,ENSP00000307479,ENSP00000308219,ENSP00000309757,ENSP00000334448,ENSP00000338345,ENSP00000340874,ENSP00000345826,ENSP00000354995,ENSP00000355890…	ABCG1,ANKRD1,ARNT2,ATP6V0D2,ATP6V1G3,BCHE,CITED1,CLDN1,COL1A2,CRYAB,EPRS,ESRP1,FBXO32,FGF1,GALNT3,GAREM,GATA3,GJA1,GNG2,LPL,LRP4,LYPD1,MB,MEF2C,MSX2,MYO5A,NR0B1,PDGFC,PMEPA1,POLR2F,PPARG,PRKAR2B,RGMB,RRAGD,S100B,SESN2,SFRP1,SLC27A1,SMYD3,SNAI2,SNCA,SOCS2,SORBS1,SOX10,SOX6,STC1,TFPI,TLR4
GO:0048589	developmental growth	20	340	0.0019	ENSP00000220763,ENSP00000220772,ENSP00000239243,ENSP00000240328,ENSP00000259526,ENSP00000264316,ENSP00000265362,ENSP00000282561,ENSP00000290271,ENSP00000298743,ENSP00000305725,ENSP00000325546,ENSP00000344087,ENSP00000345179,ENSP00000347852,ENSP00000353582,ENSP00000367888,ENSP00000368632,ENSP00000383143,ENSP00000480791	APOD,AUTS2,CHST11,CPQ,FGF1,GAS1,GATA3,GJA1,LRP4,MSX2,NOV,NRP2,PLAG1,SEMA3A,SFRP1,SLITRK6,SORBS2,STC1,TBX2,TXK
GO:0051240	positive regulation of multicellular organismal process	53	1551	0.0019	ENSP00000222573,ENSP00000239243,ENSP00000240328,ENSP00000242261,ENSP00000252595,ENSP00000259486,ENSP00000263080,ENSP00000264316,ENSP00000265362,ENSP00000266718,ENSP00000280357,ENSP00000282561,ENSP00000287820,ENSP00000291700,ENSP00000292169,ENSP00000296677,ENSP00000300571,ENSP00000306157,ENSP00000309757,ENSP00000314807,ENSP00000316729,ENSP00000316861,ENSP00000325546,ENSP00000329797,ENSP00000333568…	ANKRD1,ASPA,BAMBI,CADM1,CASP1,CITED2,DCT,ECM1,ENC1,ENPP2,EPB41L4B,EPHA3,F2RL1,FGF1,GATA3,GJA1,GPM6B,GPRC5B,ID4,IL18,IL1RAP,IL7R,IRF4,ITGB8,LPL,LUM,MEF2C,MMP12,MSX2,NRP2,PLAG1,PPAP2B,PPARG,PRKD1,RELN,RHOJ,S100A1,S100B,SEMA3A,SERPINB7,SERPINE2,SLC27A1,SLITRK6,SOCS2,SOX10,SOX6,SYNDIG1,TBX2,TLR4,TOX,TWIST1,TXK,VLDLR
GO:0097503	sialylation	6	21	0.0019	ENSP00000225276,ENSP00000231461,ENSP00000329214,ENSP00000379353,ENSP00000436047,ENSP00000480884	ST3GAL4,ST3GAL6,ST6GALNAC2,ST6GALNAC3,ST8SIA1,ST8SIA4
GO:0023051	regulation of signaling	93	3360	0.002	ENSP00000155926,ENSP00000220597,ENSP00000220772,ENSP00000228945,ENSP00000239243,ENSP00000242261,ENSP00000244745,ENSP00000250617,ENSP00000253063,ENSP00000259526,ENSP00000260323,ENSP00000261402,ENSP00000262713,ENSP00000263369,ENSP00000264316,ENSP00000264381,ENSP00000265362,ENSP00000266085,ENSP00000269209,ENSP00000280357,ENSP00000282561,ENSP00000287820,ENSP00000290271,ENSP00000291700,ENSP00000295095…	ACSL5,AJUBA,ANKRD1,APOD,ARHGAP15,ARHGAP5,ARHGDIB,ARHGEF3,ARHGEF6,AUTS2,BAMBI,BCHE,CAPN3,CASP1,CHAC1,CHST11,CITED1,CITED2,CMTM8,CRADD,DAAM2,DUSP5,ECM1,EPHA2,F2RL1,F2RL2,FABP5,FGD4,FGF1,GAB2,GADD45A,GAREM,GAS1,GATA3,GJA1,GPRC5B,HDGFRP3,IL18,IL32,IL7R,IRF4,LRP4,LYPD1,LYPD6B,MAP2K6,MEF2C,MIA,MMP12,MSX2,MYO5A,NOV,NR0B1,NUAK1,PAG1,PDGFC,PEG10,PLA2G6,PMEPA1,PPAP2B,PPARG,PRKD1,PTPRC,RASSF2,RELN,RGS5,RHOJ…
GO:0010646	regulation of cell communication	92	3327	0.0023	ENSP00000155926,ENSP00000220597,ENSP00000220772,ENSP00000228945,ENSP00000239243,ENSP00000242261,ENSP00000244745,ENSP00000250617,ENSP00000253063,ENSP00000259526,ENSP00000260323,ENSP00000261402,ENSP00000262713,ENSP00000263369,ENSP00000264316,ENSP00000264381,ENSP00000265362,ENSP00000266085,ENSP00000269209,ENSP00000280357,ENSP00000282561,ENSP00000287820,ENSP00000290271,ENSP00000291700,ENSP00000295095…	ACSL5,AJUBA,ANKRD1,APOD,ARHGAP15,ARHGAP5,ARHGDIB,ARHGEF3,ARHGEF6,AUTS2,BAMBI,BCHE,CAPN3,CASP1,CHAC1,CHST11,CITED1,CITED2,CMTM8,CRADD,DAAM2,DUSP5,ECM1,EPHA2,F2RL1,F2RL2,FABP5,FGD4,FGF1,GAB2,GADD45A,GAREM,GAS1,GATA3,GJA1,GPRC5B,HDGFRP3,IL18,IL32,IL7R,IRF4,LRP4,LYPD1,LYPD6B,MAP2K6,MEF2C,MIA,MMP12,MSX2,MYO5A,NOV,NR0B1,NUAK1,PAG1,PDGFC,PEG10,PLA2G6,PMEPA1,PPAP2B,PPARG,PRKD1,PTPRC,RASSF2,RELN,RGS5,RHOJ…
GO:0030278	regulation of ossification	14	181	0.0023	ENSP00000220772,ENSP00000228938,ENSP00000239243,ENSP00000242261,ENSP00000282561,ENSP00000316861,ENSP00000333568,ENSP00000340874,ENSP00000358045,ENSP00000367888,ENSP00000367972,ENSP00000368710,ENSP00000380034,ENSP00000401764	CITED1,ECM1,GJA1,GPM6B,ID4,LRP4,MEF2C,MGP,MSX2,PRKD1,RASSF2,SFRP1,SNAI2,TWIST1
GO:0007399	nervous system development	67	2206	0.0026	ENSP00000160373,ENSP00000194152,ENSP00000219207,ENSP00000220772,ENSP00000231461,ENSP00000242261,ENSP00000244745,ENSP00000256925,ENSP00000263080,ENSP00000264381,ENSP00000265362,ENSP00000274341,ENSP00000280612,ENSP00000282561,ENSP00000287820,ENSP00000291700,ENSP00000295522,ENSP00000296506,ENSP00000297375,ENSP00000299633,ENSP00000300571,ENSP00000307479,ENSP00000307741,ENSP00000309570,ENSP00000314807…	ANKRD1,APOD,ARNT2,ASPA,AUTS2,BCHE,CABLES1,CHAC1,CITED1,CLDN1,CMTM8,CSGALNACT1,CTTNBP2,DAAM2,DCT,EN2,ENC1,EPHA3,FABP7,GAB2,GATA3,GJA1,GJB1,GPM6B,GPRC5B,HAPLN1,HDGFRP3,ID4,IL1RAP,ITM2A,KLF7,LRP4,MCOLN3,MEF2C,MYO5A,NANOS1,NPAS2,NR0B1,NRP2,NTN4,OLIG1,PCDHB4,PCLO,PDGFC,PLAG1,PLLP,PLP1,PPARG,PRKD1,RELN,S100B,SCRG1,SEMA3A,SERINC5,SERPINE2,SFRP1,SLC7A11,SLITRK6,SOCS2,SOX10,SOX4,SOX6,ST8SIA4,TRPC4,TRPM1,T…
GO:0071495	cellular response to endogenous stimulus	41	1106	0.0026	ENSP00000220772,ENSP00000233156,ENSP00000239243,ENSP00000252595,ENSP00000253063,ENSP00000265717,ENSP00000269209,ENSP00000281087,ENSP00000282561,ENSP00000285393,ENSP00000287820,ENSP00000290271,ENSP00000295522,ENSP00000297268,ENSP00000308219,ENSP00000334448,ENSP00000338345,ENSP00000340874,ENSP00000345826,ENSP00000355890,ENSP00000358423,ENSP00000360293,ENSP00000360762,ENSP00000363089,ENSP00000367888…	ANKRD1,ATP6V0D2,ATP6V1G3,CITED1,CLDN1,COL1A2,EPRS,ESRP1,FBXO32,FGF1,GALNT3,GAREM,GATA3,GJA1,GNG2,LRP4,LYPD1,MEF2C,MSX2,MYO5A,NR0B1,PDGFC,PMEPA1,POLR2F,PPARG,PRKAR2B,RGMB,RRAGD,SESN2,SFRP1,SLC27A1,SMYD3,SNAI2,SNCA,SOCS2,SORBS1,SOX10,SOX6,STC1,TFPI,TLR4
GO:0009311	oligosaccharide metabolic process	8	55	0.0027	ENSP00000225276,ENSP00000231461,ENSP00000329214,ENSP00000353142,ENSP00000356404,ENSP00000436047,ENSP00000447378,ENSP00000480884	B3GALT2,GAL3ST4,MGAM,ST3GAL4,ST3GAL6,ST6GALNAC2,ST6GALNAC3,ST8SIA4
GO:0048513	animal organ development	82	2926	0.0039	ENSP00000007735,ENSP00000160373,ENSP00000220772,ENSP00000222573,ENSP00000228938,ENSP00000239243,ENSP00000240328,ENSP00000242261,ENSP00000244745,ENSP00000251582,ENSP00000251646,ENSP00000256935,ENSP00000259526,ENSP00000265362,ENSP00000266718,ENSP00000280612,ENSP00000282561,ENSP00000287820,ENSP00000290271,ENSP00000295522,ENSP00000295600,ENSP00000296677,ENSP00000297268,ENSP00000297375,ENSP00000305725…	ABCB5,ADAMTS2,ADAMTS6,ANKRD1,APOD,ARHGAP5,ARNT2,CAPN3,CHST11,CITED1,CITED2,CLDN1,COL13A1,COL1A2,CRYAB,CSGALNACT1,CTTNBP2,DAAM2,DCT,DOCK2,ECM1,EN2,EPHA2,F2RL1,FABP7,FGF1,GAB2,GATA3,GJA1,HSD11B1,ID4,IL7R,IRF4,ITGB8,ITM2A,KRT18,KRT33A,KRT33B,KRT34,KRT81,LRP4,LUM,MB,MCOLN3,MEF2C,MGP,MITF,MSX2,MYO5A,MYPN,NANOS1,NOV,NR0B1,NRP2,PDGFC,PLAC1,PLAG1,PODXL,PPARG,PTPRC,RELN,RHOJ,S100A4,SEMA3A,SERPINE2,SFRP1,S…
GO:0030334	regulation of cell migration	31	753	0.004	ENSP00000220772,ENSP00000228945,ENSP00000230538,ENSP00000259486,ENSP00000259526,ENSP00000262713,ENSP00000265362,ENSP00000287820,ENSP00000290271,ENSP00000296677,ENSP00000304945,ENSP00000316729,ENSP00000316891,ENSP00000333568,ENSP00000340874,ENSP00000345179,ENSP00000351209,ENSP00000351790,ENSP00000353582,ENSP00000358045,ENSP00000360296,ENSP00000363694,ENSP00000367817,ENSP00000368632,ENSP00000380034…	AJUBA,APOD,ARHGDIB,CITED2,ECM1,ENPP2,EPB41L4B,EPHA2,F2RL1,FGF1,GATA3,LAMA4,LIMCH1,MEF2C,MYPN,NOV,NRP2,PDGFC,PODXL,PPAP2B,PPARG,PRKD1,PTPRC,RELN,RHOJ,ROBO4,SEMA3A,SERPINE2,SFRP1,SNAI2,STC1
GO:0006950	response to stress	89	3267	0.0041	ENSP00000075503,ENSP00000219207,ENSP00000220763,ENSP00000220772,ENSP00000233156,ENSP00000239243,ENSP00000240328,ENSP00000242261,ENSP00000244745,ENSP00000246024,ENSP00000250617,ENSP00000252595,ENSP00000253063,ENSP00000259526,ENSP00000261402,ENSP00000262713,ENSP00000263274,ENSP00000264316,ENSP00000265717,ENSP00000273183,ENSP00000280357,ENSP00000280612,ENSP00000282561,ENSP00000287820,ENSP00000290271…	AJUBA,ANKRD1,APOD,ARHGEF6,ARNT2,CADPS2,CAPN3,CASP1,CCRL2,CHAC1,CITED1,CITED2,CLDN1,COL1A2,CPQ,CRADD,CRYAB,DGKA,ECM1,EPB41L4B,EPHA2,EPRS,F2RL1,F2RL2,FGF1,GADD45A,GATA3,GJA1,GNG2,HBE1,IL18,IL1RAP,IL32,IRF4,KLRC2,KLRC3,LIG1,LPL,LYPD1,MAP2K6,MB,MEF2C,MMP12,MMP3,MSX2,NABP1,NFATC2,NOV,NPAS2,NR0B1,NUAK1,PDGFC,PDLIM1,PLA2G6,PLLP,PLP1,POLR2F,PPARG,PRKAR2B,PRKD1,PSG3,PTPRC,RELN,RRAGD,S100B,SERINC5,SERPINB2…
GO:0009653	anatomical structure morphogenesis	61	1992	0.0041	ENSP00000188790,ENSP00000220772,ENSP00000228938,ENSP00000236826,ENSP00000239243,ENSP00000240328,ENSP00000242261,ENSP00000244745,ENSP00000259526,ENSP00000262713,ENSP00000263274,ENSP00000265362,ENSP00000280357,ENSP00000282561,ENSP00000290271,ENSP00000291700,ENSP00000297268,ENSP00000304945,ENSP00000305725,ENSP00000306157,ENSP00000309570,ENSP00000316729,ENSP00000325146,ENSP00000325546,ENSP00000333568…	AJUBA,ANKRD1,APOD,AUTS2,CAPN3,CHST11,CITED1,CITED2,COL12A1,COL13A1,COL1A2,CRYAB,CSGALNACT1,DUSP5,ECM1,EPHA2,ETS2,FAP,FGF1,GAB2,GATA3,GJA1,ID4,IL18,IL7R,KLF7,KRT18,LAMB3,LIG1,LRP4,MEF2C,MGP,MMP12,MMP8,MSX2,MYO5A,MYPN,NOV,NRP2,NTN4,PDGFC,PLAG1,PODXL,PRKD1,RELN,RHOJ,ROBO4,S100B,SEMA3A,SERPINE2,SFRP1,SLITRK6,SNAI2,SOX10,SOX4,SOX6,STC1,TBX2,TRPM1,TWIST1,VLDLR
GO:0050896	response to stimulus	178	7824	0.0041	ENSP00000075503,ENSP00000206423,ENSP00000219207,ENSP00000220597,ENSP00000220763,ENSP00000220772,ENSP00000222573,ENSP00000228945,ENSP00000233156,ENSP00000236826,ENSP00000239243,ENSP00000240328,ENSP00000242261,ENSP00000244745,ENSP00000246024,ENSP00000250617,ENSP00000252595,ENSP00000253063,ENSP00000256935,ENSP00000259486,ENSP00000259526,ENSP00000260323,ENSP00000261402,ENSP00000262262,ENSP00000262713…	ABCB5,ABCG1,AJUBA,ANKRD1,APOD,ARHGAP15,ARHGAP5,ARHGDIB,ARHGEF3,ARHGEF6,ARNT2,ATP6V0D2,ATP6V1G3,BCHE,CADM1,CADPS2,CAPN3,CASP1,CCDC80,CCRL2,CD33,CDA,CHAC1,CITED1,CITED2,CLDN1,CMTM8,COL1A2,CPQ,CRADD,CRYAB,CYP2R1,DAAM2,DGKA,DOCK2,DUSP5,ECM1,EMR1,ENPP2,EPB41L4B,EPHA2,EPHA3,EPRS,ESRP1,F2RL1,F2RL2,FABP5,FABP7,FBXO32,FGD4,FGF1,FOLR3,GAB2,GADD45A,GALNT3,GAREM,GAS1,GATA3,GEM,GJA1,GLIPR1,GNAZ,GNG2,GPR3,GPRC…
GO:0070848	response to growth factor	24	507	0.0041	ENSP00000220772,ENSP00000239243,ENSP00000242261,ENSP00000266718,ENSP00000269209,ENSP00000295522,ENSP00000297268,ENSP00000298743,ENSP00000308219,ENSP00000333568,ENSP00000338345,ENSP00000340874,ENSP00000351209,ENSP00000353582,ENSP00000360762,ENSP00000367888,ENSP00000368632,ENSP00000376465,ENSP00000379644,ENSP00000380034,ENSP00000401764,ENSP00000403852,ENSP00000405738,ENSP00000480791	ANKRD1,CITED1,CLDN1,COL1A2,EPHA2,ESRP1,FGF1,GALNT3,GAREM,GAS1,GATA3,LRP4,LUM,MEF2C,MSX2,NRP2,POLR2F,PRKD1,RGMB,SFRP1,SNAI2,SNCA,SOX6,TWIST1
GO:0048870	cell motility	35	914	0.0042	ENSP00000075503,ENSP00000184183,ENSP00000188790,ENSP00000239243,ENSP00000242261,ENSP00000259486,ENSP00000259526,ENSP00000262713,ENSP00000265104,ENSP00000265362,ENSP00000280612,ENSP00000282561,ENSP00000296677,ENSP00000297268,ENSP00000308970,ENSP00000309052,ENSP00000322788,ENSP00000337451,ENSP00000340874,ENSP00000344087,ENSP00000344468,ENSP00000351209,ENSP00000360296,ENSP00000364683,ENSP00000367817…	AJUBA,AUTS2,BAMBI,CATSPER1,COL1A2,DNAH5,ENPP2,EPHA2,EPHA3,F2RL1,FAP,GATA3,GJA1,MEF2C,MMP1,MMP12,MSX2,NANOS1,NFATC2,NOV,PODXL,PPAP2B,PSG1,PSG2,PTPRC,RELN,ROPN1,ROPN1B,SDC3,SEMA3A,SLC7A11,SLC7A7,SNAI2,STYK1,TWIST1
GO:0007155	cell adhesion	33	843	0.0045	ENSP00000064724,ENSP00000075503,ENSP00000188790,ENSP00000194152,ENSP00000222573,ENSP00000230538,ENSP00000259526,ENSP00000261402,ENSP00000262262,ENSP00000262713,ENSP00000274341,ENSP00000280612,ENSP00000295522,ENSP00000308219,ENSP00000311545,ENSP00000325146,ENSP00000329797,ENSP00000337451,ENSP00000351209,ENSP00000353582,ENSP00000360293,ENSP00000360296,ENSP00000367794,ENSP00000367817,ENSP00000371897…	AJUBA,ARHGAP5,CADM1,CD200,CD33,CLDN1,CLDN11,COL12A1,COL13A1,EMR1,EPHA2,EPHA3,FAP,HAPLN1,IGSF11,IL32,ITGB8,LAMA4,LAMB3,NOV,NRP2,NUAK1,PCDHB4,PODXL,PPAP2B,RELN,RGMB,ROPN1B,SGCE,SLC7A11,SORBS1,SRPX,STYK1
GO:2000145	regulation of cell motility	32	807	0.0045	ENSP00000220772,ENSP00000228945,ENSP00000230538,ENSP00000242261,ENSP00000259486,ENSP00000259526,ENSP00000262713,ENSP00000265362,ENSP00000287820,ENSP00000290271,ENSP00000296677,ENSP00000304945,ENSP00000316729,ENSP00000316891,ENSP00000333568,ENSP00000340874,ENSP00000345179,ENSP00000351209,ENSP00000351790,ENSP00000353582,ENSP00000358045,ENSP00000360296,ENSP00000363694,ENSP00000367817,ENSP00000368632…	AJUBA,APOD,ARHGDIB,CITED2,ECM1,ENPP2,EPB41L4B,EPHA2,F2RL1,FGF1,GATA3,LAMA4,LIMCH1,MEF2C,MYPN,NOV,NRP2,PDGFC,PODXL,PPAP2B,PPARG,PRKD1,PTPRC,RELN,RHOJ,ROBO4,SEMA3A,SERPINE2,SFRP1,SNAI2,STC1,TWIST1
GO:0051094	positive regulation of developmental process	44	1286	0.0048	ENSP00000220772,ENSP00000222573,ENSP00000239243,ENSP00000240328,ENSP00000242261,ENSP00000259486,ENSP00000263080,ENSP00000265362,ENSP00000280357,ENSP00000282561,ENSP00000287820,ENSP00000291700,ENSP00000292169,ENSP00000300571,ENSP00000306157,ENSP00000309757,ENSP00000314807,ENSP00000316729,ENSP00000316861,ENSP00000325546,ENSP00000333568,ENSP00000337451,ENSP00000340874,ENSP00000354842,ENSP00000358045…	ANKRD1,ASPA,BAMBI,CAPN3,CITED2,DCT,ECM1,ENC1,ENPP2,EPHA3,FGF1,GATA3,GJA1,GPM6B,GPRC5B,ID4,IL18,IL1RAP,IL7R,ITGB8,LPL,MEF2C,MSX2,NFATC2,PLAG1,PPARG,PRKD1,RELN,RHOJ,S100A1,S100B,SEMA3A,SERPINB7,SERPINE2,SFRP1,SLITRK6,SOCS2,SOX10,SOX6,SYNDIG1,TBX2,TOX,TWIST1,VLDLR
GO:0051239	regulation of multicellular organismal process	78	2788	0.0048	ENSP00000155926,ENSP00000188790,ENSP00000220772,ENSP00000222573,ENSP00000228938,ENSP00000228945,ENSP00000230538,ENSP00000233156,ENSP00000239243,ENSP00000240328,ENSP00000242261,ENSP00000252595,ENSP00000259486,ENSP00000259526,ENSP00000263080,ENSP00000264316,ENSP00000265362,ENSP00000266718,ENSP00000280357,ENSP00000282561,ENSP00000287820,ENSP00000290271,ENSP00000291700,ENSP00000292169,ENSP00000295600…	ANKRD1,APOD,ARHGDIB,ASPA,BAMBI,CADM1,CAPN3,CASP1,CITED1,CITED2,DAAM2,DCT,ECM1,ENC1,ENPP2,EPB41L4B,EPHA2,EPHA3,F2RL1,FABP5,FAP,FBXO32,FGF1,GATA3,GJA1,GPM6B,GPRC5B,ID4,IL18,IL1RAP,IL7R,IRF4,ITGB8,LAMA4,LPL,LRP4,LUM,MEF2C,MGP,MITF,MMP12,MSX2,NFATC2,NOV,NRP2,NTN4,PLAG1,PPAP2B,PPARG,PRKD1,RASSF2,RELN,RHOJ,S100A1,S100B,SEMA3A,SERPINB2,SERPINB7,SERPINE2,SFRP1,SIGIRR,SLC27A1,SLITRK6,SNAI2,SNCA,SOCS2,SOX1…
GO:0032879	regulation of localization	72	2524	0.0053	ENSP00000075503,ENSP00000220772,ENSP00000228945,ENSP00000230538,ENSP00000242261,ENSP00000244745,ENSP00000253063,ENSP00000256935,ENSP00000259486,ENSP00000259526,ENSP00000262713,ENSP00000265362,ENSP00000273183,ENSP00000281830,ENSP00000282561,ENSP00000287820,ENSP00000290271,ENSP00000292169,ENSP00000296677,ENSP00000297258,ENSP00000297596,ENSP00000298355,ENSP00000298743,ENSP00000304945,ENSP00000309052…	ABCG1,AJUBA,ANKRD1,APOD,ARHGDIB,CADM1,CADPS2,CAPN3,CASP1,CATSPER1,CITED2,CRYAB,DOCK2,ECM1,ENPP2,EPB41L4B,EPHA2,EPHA3,F2RL1,FABP5,FGF1,GAB2,GAS1,GATA3,GEM,GJA1,GPM6B,IL13RA2,IL1RAP,KCNE4,LAMA4,LIMCH1,LPL,LRP4,LYPD1,MAP2K6,MEF2C,MMP12,MYO5A,MYPN,NOV,NRP2,PCLO,PDGFC,PLA2G6,PODXL,PPAP2B,PPARG,PRKD1,PTPRC,RELN,RHOJ,ROBO4,RPH3AL,S100A1,SEMA3A,SERPINE2,SESN2,SFRP1,SNAI2,SNCA,SORBS1,SOX4,STAC,STC1,STXBP6…
GO:0042060	wound healing	22	461	0.0056	ENSP00000220763,ENSP00000233156,ENSP00000239243,ENSP00000259526,ENSP00000262713,ENSP00000264316,ENSP00000265717,ENSP00000280612,ENSP00000282561,ENSP00000296641,ENSP00000296677,ENSP00000297268,ENSP00000328405,ENSP00000334448,ENSP00000345179,ENSP00000363694,ENSP00000368632,ENSP00000369586,ENSP00000401645,ENSP00000415786,ENSP00000422464,ENSP00000458585	AJUBA,APOD,COL1A2,CPQ,DGKA,EPB41L4B,F2RL1,F2RL2,GATA3,GJA1,GNG2,HBE1,MMP12,MSX2,NOV,PDGFC,PRKAR2B,SERPINB2,SERPINE2,SLC7A11,TFPI,TXK
GO:0071310	cellular response to organic substance	65	2219	0.006	ENSP00000220772,ENSP00000233156,ENSP00000239243,ENSP00000242261,ENSP00000244745,ENSP00000252595,ENSP00000253063,ENSP00000265717,ENSP00000266085,ENSP00000269209,ENSP00000280357,ENSP00000281087,ENSP00000282561,ENSP00000285393,ENSP00000287820,ENSP00000290271,ENSP00000295522,ENSP00000297268,ENSP00000298743,ENSP00000299855,ENSP00000306157,ENSP00000308219,ENSP00000314807,ENSP00000322788,ENSP00000333568…	ANKRD1,ATP6V0D2,ATP6V1G3,CASP1,CCRL2,CITED1,CLDN1,COL1A2,EPHA3,EPRS,ESRP1,FBXO32,FGF1,GAB2,GALNT3,GAREM,GAS1,GATA3,GJA1,GNG2,IL13RA2,IL18,IL1RAP,IL32,IL7R,IRF4,KRT18,LRP4,LYPD1,MAP2K6,MEF2C,MMP1,MMP3,MSX2,MYO5A,NR0B1,NRP2,PDGFC,PMEPA1,POLR2F,PPARG,PRKAR2B,PRKD1,RGMB,RRAGD,SERPINB2,SESN2,SFRP1,SIGIRR,SLC27A1,SMYD3,SNAI2,SNCA,SOCS2,SORBS1,SOX10,SOX4,SOX6,ST3GAL6,STC1,TFPI,TIMP3,TLR4,TNFRSF19,TWIST1
GO:0001503	ossification	14	215	0.0062	ENSP00000220772,ENSP00000228938,ENSP00000239243,ENSP00000242261,ENSP00000282561,ENSP00000290271,ENSP00000316861,ENSP00000340874,ENSP00000351209,ENSP00000358045,ENSP00000368710,ENSP00000380034,ENSP00000381949,ENSP00000411816	COL13A1,CSGALNACT1,ECM1,EPHA2,GJA1,GPM6B,MEF2C,MGP,MSX2,RASSF2,SFRP1,SNAI2,STC1,TWIST1
GO:0006928	movement of cell or subcellular component	45	1355	0.0064	ENSP00000075503,ENSP00000184183,ENSP00000188790,ENSP00000239243,ENSP00000242261,ENSP00000259486,ENSP00000259526,ENSP00000262713,ENSP00000264712,ENSP00000265104,ENSP00000265362,ENSP00000280612,ENSP00000282561,ENSP00000287152,ENSP00000296677,ENSP00000297268,ENSP00000308970,ENSP00000309052,ENSP00000309570,ENSP00000320130,ENSP00000322788,ENSP00000337451,ENSP00000340874,ENSP00000340998,ENSP00000344087…	AJUBA,AUTS2,BAMBI,CATSPER1,COL1A2,DNAH5,DYNC1I1,ENPP2,EPHA2,EPHA3,F2RL1,FAP,GAB2,GATA3,GJA1,KIF3C,KIF6,KLF7,MEF2C,MMP1,MMP12,MSX2,MYO10,MYO5A,NANOS1,NFATC2,NOV,NRP2,NTN4,PODXL,PPAP2B,PSG1,PSG2,PTPRC,RELN,ROPN1,ROPN1B,SDC3,SEMA3A,SLC7A11,SLC7A7,SNAI2,STYK1,TWIST1,VLDLR
GO:0045667	regulation of osteoblast differentiation	10	112	0.0064	ENSP00000220772,ENSP00000239243,ENSP00000242261,ENSP00000282561,ENSP00000333568,ENSP00000340874,ENSP00000367972,ENSP00000368710,ENSP00000380034,ENSP00000401764	CITED1,GJA1,ID4,MEF2C,MSX2,PRKD1,RASSF2,SFRP1,SNAI2,TWIST1
GO:0043062	extracellular structure organization	18	339	0.0066	ENSP00000206423,ENSP00000222573,ENSP00000230538,ENSP00000236826,ENSP00000251582,ENSP00000266718,ENSP00000274341,ENSP00000297268,ENSP00000299855,ENSP00000309757,ENSP00000316861,ENSP00000322788,ENSP00000325146,ENSP00000354995,ENSP00000375778,ENSP00000381949,ENSP00000411816,ENSP00000458585	ABCG1,ADAMTS2,CCDC80,COL12A1,COL13A1,COL1A2,CSGALNACT1,GPM6B,HAPLN1,ITGB8,LAMA4,LAMB3,LPL,LUM,MMP1,MMP12,MMP3,MMP8
GO:2000026	regulation of multicellular organismal development	57	1876	0.0066	ENSP00000220772,ENSP00000222573,ENSP00000228938,ENSP00000228945,ENSP00000230538,ENSP00000239243,ENSP00000240328,ENSP00000242261,ENSP00000259486,ENSP00000263080,ENSP00000265362,ENSP00000280357,ENSP00000282561,ENSP00000287820,ENSP00000291700,ENSP00000292169,ENSP00000295600,ENSP00000300571,ENSP00000306157,ENSP00000314807,ENSP00000316729,ENSP00000316861,ENSP00000325546,ENSP00000333568,ENSP00000337451…	ANKRD1,ARHGDIB,ASPA,BAMBI,CAPN3,CITED1,CITED2,DAAM2,DCT,ECM1,ENC1,ENPP2,EPHA2,EPHA3,FGF1,GATA3,GJA1,GPM6B,GPRC5B,ID4,IL18,IL1RAP,IL7R,IRF4,ITGB8,LAMA4,LRP4,MEF2C,MGP,MITF,MSX2,NFATC2,NTN4,PLAG1,PPARG,PRKD1,RASSF2,RELN,RHOJ,S100A1,S100B,SEMA3A,SERPINB7,SERPINE2,SFRP1,SLITRK6,SNAI2,SNCA,SOCS2,SOX10,SOX6,SYNDIG1,TBX2,TLR4,TOX,TWIST1,VLDLR
GO:0040012	regulation of locomotion	33	881	0.0073	ENSP00000220772,ENSP00000228945,ENSP00000230538,ENSP00000242261,ENSP00000259486,ENSP00000259526,ENSP00000262713,ENSP00000265362,ENSP00000287820,ENSP00000290271,ENSP00000296677,ENSP00000304945,ENSP00000316729,ENSP00000316891,ENSP00000333568,ENSP00000338345,ENSP00000340874,ENSP00000345179,ENSP00000351209,ENSP00000351790,ENSP00000353582,ENSP00000358045,ENSP00000360296,ENSP00000363694,ENSP00000367817…	AJUBA,APOD,ARHGDIB,CITED2,ECM1,ENPP2,EPB41L4B,EPHA2,F2RL1,FGF1,GATA3,LAMA4,LIMCH1,MEF2C,MYPN,NOV,NRP2,PDGFC,PODXL,PPAP2B,PPARG,PRKD1,PTPRC,RELN,RHOJ,ROBO4,SEMA3A,SERPINE2,SFRP1,SNAI2,SNCA,STC1,TWIST1
GO:0071363	cellular response to growth factor stimulus	22	477	0.0075	ENSP00000220772,ENSP00000239243,ENSP00000242261,ENSP00000269209,ENSP00000295522,ENSP00000297268,ENSP00000298743,ENSP00000308219,ENSP00000333568,ENSP00000338345,ENSP00000340874,ENSP00000353582,ENSP00000360762,ENSP00000367888,ENSP00000368632,ENSP00000376465,ENSP00000379644,ENSP00000380034,ENSP00000401764,ENSP00000403852,ENSP00000405738,ENSP00000480791	ANKRD1,CITED1,CLDN1,COL1A2,ESRP1,FGF1,GALNT3,GAREM,GAS1,GATA3,LRP4,MEF2C,MSX2,NRP2,POLR2F,PRKD1,RGMB,SFRP1,SNAI2,SNCA,SOX6,TWIST1
GO:0072359	circulatory system development	31	807	0.0075	ENSP00000188790,ENSP00000222573,ENSP00000239243,ENSP00000240328,ENSP00000242261,ENSP00000244745,ENSP00000259526,ENSP00000280357,ENSP00000282561,ENSP00000287820,ENSP00000297268,ENSP00000304945,ENSP00000316729,ENSP00000333568,ENSP00000338343,ENSP00000340874,ENSP00000345179,ENSP00000347852,ENSP00000351209,ENSP00000351790,ENSP00000353582,ENSP00000358045,ENSP00000360762,ENSP00000368632,ENSP00000370443…	ADAMTS6,ANKRD1,APOD,CITED1,CITED2,COL1A2,ECM1,EPHA2,FAP,FGF1,GATA3,GJA1,IL18,ITGB8,MB,MEF2C,MSX2,MYPN,NOV,NRP2,PPARG,PRKD1,RHOJ,ROBO4,SGCD,SNAI2,SORBS2,SOX4,SOX6,TBX2,TWIST1
GO:0010033	response to organic substance	77	2815	0.0082	ENSP00000220772,ENSP00000233156,ENSP00000239243,ENSP00000242261,ENSP00000244745,ENSP00000252595,ENSP00000253063,ENSP00000264381,ENSP00000265717,ENSP00000266085,ENSP00000266718,ENSP00000269209,ENSP00000280357,ENSP00000281087,ENSP00000282561,ENSP00000285393,ENSP00000287820,ENSP00000290271,ENSP00000291700,ENSP00000295049,ENSP00000295522,ENSP00000297268,ENSP00000298743,ENSP00000299855,ENSP00000306157…	ABCG1,ANKRD1,ARNT2,ATP6V0D2,ATP6V1G3,BCHE,CASP1,CCRL2,CHAC1,CITED1,CLDN1,COL1A2,CRYAB,EPHA2,EPHA3,EPRS,ESRP1,FBXO32,FGF1,GAB2,GALNT3,GAREM,GAS1,GATA3,GJA1,GNG2,HBE1,IL13RA2,IL18,IL1RAP,IL32,IL7R,IRF4,KRT18,LPL,LRP4,LUM,LYPD1,MAP2K6,MB,MEF2C,MMP1,MMP3,MSX2,MYO5A,NR0B1,NRP2,PDGFC,PMEPA1,POLR2F,PPARG,PRKAR2B,PRKD1,RFTN2,RGMB,RRAGD,S100B,SERPINB2,SESN2,SFRP1,SIGIRR,SLC27A1,SMYD3,SNAI2,SNCA,SOCS2,SORB…
GO:0017157	regulation of exocytosis	12	169	0.0082	ENSP00000075503,ENSP00000296677,ENSP00000298355,ENSP00000324302,ENSP00000328977,ENSP00000333142,ENSP00000334319,ENSP00000338345,ENSP00000354952,ENSP00000361004,ENSP00000395220,ENSP00000398481	CADPS2,F2RL1,GAB2,IL13RA2,PCLO,PLA2G6,RPH3AL,SNCA,STXBP6,STYK1,SYTL5,TRIM9
GO:0030574	collagen catabolic process	6	37	0.0088	ENSP00000236826,ENSP00000251582,ENSP00000299855,ENSP00000322788,ENSP00000381949,ENSP00000458585	ADAMTS2,COL13A1,MMP1,MMP12,MMP3,MMP8
GO:1901701	cellular response to oxygen-containing compound	33	896	0.0088	ENSP00000220772,ENSP00000233156,ENSP00000239243,ENSP00000244745,ENSP00000253063,ENSP00000265717,ENSP00000280357,ENSP00000281087,ENSP00000285393,ENSP00000287820,ENSP00000290271,ENSP00000295522,ENSP00000297268,ENSP00000299855,ENSP00000333568,ENSP00000334448,ENSP00000337451,ENSP00000338345,ENSP00000340874,ENSP00000355890,ENSP00000358423,ENSP00000360293,ENSP00000360762,ENSP00000363089,ENSP00000380093…	ANKRD1,ATP6V0D2,ATP6V1G3,CASP1,CLDN1,COL1A2,EPHA3,EPRS,FBXO32,GNG2,IL18,LYPD1,MAP2K6,MEF2C,MMP3,MSX2,MYO5A,PDGFC,PPARG,PRKAR2B,PRKD1,RRAGD,SESN2,SFRP1,SMYD3,SNCA,SOCS2,SORBS1,SOX10,SOX4,STC1,TFPI,TLR4
GO:0001501	skeletal system development	21	457	0.0101	ENSP00000220772,ENSP00000222573,ENSP00000228938,ENSP00000239243,ENSP00000242261,ENSP00000244745,ENSP00000259526,ENSP00000266718,ENSP00000274341,ENSP00000290271,ENSP00000297268,ENSP00000305725,ENSP00000325146,ENSP00000340874,ENSP00000353344,ENSP00000368710,ENSP00000379644,ENSP00000381949,ENSP00000411355,ENSP00000411816,ENSP00000422464	CHST11,COL12A1,COL13A1,COL1A2,CSGALNACT1,ETS2,HAPLN1,ITGB8,LUM,MEF2C,MGP,MSX2,NOV,PDGFC,PTPRC,RASSF2,SFRP1,SOX4,SOX6,STC1,TWIST1
GO:0023052	signaling	123	5108	0.0101	ENSP00000075503,ENSP00000194152,ENSP00000220597,ENSP00000220772,ENSP00000222573,ENSP00000239243,ENSP00000240328,ENSP00000242261,ENSP00000244745,ENSP00000250617,ENSP00000252595,ENSP00000253063,ENSP00000256935,ENSP00000259526,ENSP00000260323,ENSP00000261402,ENSP00000262262,ENSP00000264316,ENSP00000265362,ENSP00000265717,ENSP00000269209,ENSP00000273183,ENSP00000280357,ENSP00000281087,ENSP00000282561…	ARHGAP15,ARHGAP5,ARHGEF3,ARHGEF6,ATP6V0D2,ATP6V1G3,CADPS2,CASP1,CCRL2,CD33,CDA,CHAC1,CITED1,CITED2,COL1A2,CRADD,CRYAB,DAAM2,DGKA,DOCK2,DUSP5,ECM1,EMR1,EPHA2,EPHA3,ESRP1,F2RL1,F2RL2,FGD4,FGF1,GAB2,GADD45A,GAL3ST4,GALNT3,GAREM,GATA3,GEM,GJA1,GJB1,GNAZ,GNG2,GPR3,GPRC5B,IL13RA2,IL18,IL1RAP,IL32,IL7R,IRF4,ITGB8,KLRC1,KLRC2,KLRC3,KRT18,LPL,LRP4,LYPD1,MAP2K6,MEF2C,MITF,MMP1,MMP3,MSX2,MYO10,MYO5A,NFATC2,…
GO:0061041	regulation of wound healing	10	124	0.0106	ENSP00000188790,ENSP00000233156,ENSP00000264316,ENSP00000282561,ENSP00000296677,ENSP00000360296,ENSP00000363089,ENSP00000380349,ENSP00000401645,ENSP00000415786	CAPN3,F2RL1,FAP,GJA1,PPAP2B,SERPINB2,SERPINE2,TFPI,TLR4,TXK
GO:0009967	positive regulation of signal transduction	47	1493	0.0108	ENSP00000220597,ENSP00000220772,ENSP00000239243,ENSP00000244745,ENSP00000259526,ENSP00000262713,ENSP00000264316,ENSP00000265362,ENSP00000266085,ENSP00000269209,ENSP00000280357,ENSP00000291700,ENSP00000296641,ENSP00000296677,ENSP00000297258,ENSP00000300571,ENSP00000306157,ENSP00000307701,ENSP00000333142,ENSP00000333568,ENSP00000340874,ENSP00000344087,ENSP00000354952,ENSP00000357705,ENSP00000358423…	AJUBA,ANKRD1,AUTS2,BAMBI,CASP1,CITED1,CITED2,CRADD,DAAM2,DUSP5,F2RL1,F2RL2,FABP5,FGF1,GAB2,GADD45A,GAREM,GATA3,GPRC5B,IL18,IL7R,MAP2K6,MEF2C,MMP12,MSX2,NOV,PAG1,PDGFC,PLA2G6,PRKD1,PTPRC,RASSF2,RELN,RRAGD,S100A4,S100B,SEMA3A,SFRP1,SOCS2,SORBS1,SOX4,SRPX,TIMP3,TLR4,TNFRSF19,TSPAN5,TXK
GO:0018958	phenol-containing compound metabolic process	8	78	0.0108	ENSP00000219599,ENSP00000220763,ENSP00000338345,ENSP00000368632,ENSP00000382177,ENSP00000392762,ENSP00000401764,ENSP00000450980	CITED1,CPQ,CRYM,DCT,DIO2,GATA3,MYO5A,SNCA
GO:0030198	extracellular matrix organization	16	296	0.0108	ENSP00000206423,ENSP00000222573,ENSP00000230538,ENSP00000236826,ENSP00000251582,ENSP00000266718,ENSP00000274341,ENSP00000297268,ENSP00000299855,ENSP00000316861,ENSP00000322788,ENSP00000325146,ENSP00000375778,ENSP00000381949,ENSP00000411816,ENSP00000458585	ADAMTS2,CCDC80,COL12A1,COL13A1,COL1A2,CSGALNACT1,GPM6B,HAPLN1,ITGB8,LAMA4,LAMB3,LUM,MMP1,MMP12,MMP3,MMP8
GO:0048468	cell development	47	1493	0.0108	ENSP00000184183,ENSP00000239243,ENSP00000242261,ENSP00000244745,ENSP00000263080,ENSP00000265362,ENSP00000282561,ENSP00000287820,ENSP00000290271,ENSP00000291700,ENSP00000295522,ENSP00000296677,ENSP00000297375,ENSP00000299633,ENSP00000305725,ENSP00000309570,ENSP00000337451,ENSP00000338343,ENSP00000340874,ENSP00000340998,ENSP00000344087,ENSP00000345179,ENSP00000347852,ENSP00000351209,ENSP00000351790…	ANKRD1,APOD,ASPA,AUTS2,CAPN3,CHST11,CLDN1,DCT,EN2,EPHA2,EPHA3,F2RL1,GAB2,GATA3,GJA1,HDGFRP3,ID4,KLF7,LRP4,MEF2C,MSX2,MYPN,NANOS1,NFATC2,NRP2,NTN4,PLP1,PODXL,PPARG,PTPRC,RELN,ROPN1,ROPN1B,S100B,SEMA3A,SGCD,SLITRK6,SMYD3,SNAI2,SORBS2,SOX10,SOX4,SOX6,STC1,TRPM1,TWIST1,VLDLR
GO:0010632	regulation of epithelial cell migration	13	209	0.0117	ENSP00000259486,ENSP00000265362,ENSP00000287820,ENSP00000290271,ENSP00000316729,ENSP00000333568,ENSP00000340874,ENSP00000351209,ENSP00000353582,ENSP00000360296,ENSP00000363694,ENSP00000368632,ENSP00000480791	ENPP2,EPB41L4B,EPHA2,FGF1,GATA3,MEF2C,NRP2,PPAP2B,PPARG,PRKD1,RHOJ,SEMA3A,STC1
GO:0010647	positive regulation of cell communication	50	1631	0.0117	ENSP00000220597,ENSP00000220772,ENSP00000239243,ENSP00000244745,ENSP00000259526,ENSP00000262713,ENSP00000264316,ENSP00000265362,ENSP00000266085,ENSP00000269209,ENSP00000280357,ENSP00000282561,ENSP00000291700,ENSP00000296641,ENSP00000296677,ENSP00000297258,ENSP00000300571,ENSP00000306157,ENSP00000307701,ENSP00000333142,ENSP00000333568,ENSP00000338345,ENSP00000340874,ENSP00000344087,ENSP00000354952…	AJUBA,ANKRD1,AUTS2,BAMBI,CASP1,CITED1,CITED2,CRADD,DAAM2,DUSP5,F2RL1,F2RL2,FABP5,FGF1,GAB2,GADD45A,GAREM,GATA3,GJA1,GPRC5B,IL18,IL7R,MAP2K6,MEF2C,MMP12,MSX2,NOV,PAG1,PDGFC,PLA2G6,PRKD1,PTPRC,RASSF2,RELN,RRAGD,S100A4,S100B,SEMA3A,SERPINE2,SFRP1,SNCA,SOCS2,SORBS1,SOX4,SRPX,TIMP3,TLR4,TNFRSF19,TSPAN5,TXK
GO:0023056	positive regulation of signaling	50	1638	0.0123	ENSP00000220597,ENSP00000220772,ENSP00000239243,ENSP00000244745,ENSP00000259526,ENSP00000262713,ENSP00000264316,ENSP00000265362,ENSP00000266085,ENSP00000269209,ENSP00000280357,ENSP00000282561,ENSP00000291700,ENSP00000296641,ENSP00000296677,ENSP00000297258,ENSP00000300571,ENSP00000306157,ENSP00000307701,ENSP00000333142,ENSP00000333568,ENSP00000338345,ENSP00000340874,ENSP00000344087,ENSP00000354952…	AJUBA,ANKRD1,AUTS2,BAMBI,CASP1,CITED1,CITED2,CRADD,DAAM2,DUSP5,F2RL1,F2RL2,FABP5,FGF1,GAB2,GADD45A,GAREM,GATA3,GJA1,GPRC5B,IL18,IL7R,MAP2K6,MEF2C,MMP12,MSX2,NOV,PAG1,PDGFC,PLA2G6,PRKD1,PTPRC,RASSF2,RELN,RRAGD,S100A4,S100B,SEMA3A,SERPINE2,SFRP1,SNCA,SOCS2,SORBS1,SOX4,SRPX,TIMP3,TLR4,TNFRSF19,TSPAN5,TXK
GO:0050714	positive regulation of protein secretion	14	240	0.0123	ENSP00000242261,ENSP00000244745,ENSP00000282561,ENSP00000296677,ENSP00000309757,ENSP00000314807,ENSP00000328977,ENSP00000329797,ENSP00000333142,ENSP00000360762,ENSP00000363089,ENSP00000368632,ENSP00000433138,ENSP00000458585	ANKRD1,CADM1,CASP1,F2RL1,GATA3,GJA1,IL1RAP,LPL,MMP12,PLA2G6,RPH3AL,SOX4,TLR4,TWIST1
GO:0051046	regulation of secretion	28	728	0.0123	ENSP00000075503,ENSP00000220772,ENSP00000242261,ENSP00000244745,ENSP00000259526,ENSP00000282561,ENSP00000290271,ENSP00000296677,ENSP00000298355,ENSP00000309757,ENSP00000314807,ENSP00000324302,ENSP00000328977,ENSP00000329797,ENSP00000333142,ENSP00000334319,ENSP00000338345,ENSP00000340874,ENSP00000354952,ENSP00000360762,ENSP00000361004,ENSP00000363089,ENSP00000368632,ENSP00000395220,ENSP00000398481…	ANKRD1,CADM1,CADPS2,CASP1,F2RL1,GAB2,GATA3,GJA1,IL13RA2,IL1RAP,LPL,MAP2K6,MEF2C,MMP12,NOV,PCLO,PLA2G6,RPH3AL,SFRP1,SNCA,SOX4,STC1,STXBP6,STYK1,SYTL5,TLR4,TRIM9,TWIST1
GO:0007154	cell communication	124	5219	0.0133	ENSP00000075503,ENSP00000194152,ENSP00000220597,ENSP00000220772,ENSP00000222573,ENSP00000239243,ENSP00000240328,ENSP00000242261,ENSP00000244745,ENSP00000250617,ENSP00000252595,ENSP00000253063,ENSP00000256935,ENSP00000259526,ENSP00000260323,ENSP00000261402,ENSP00000262262,ENSP00000264316,ENSP00000265362,ENSP00000265717,ENSP00000269209,ENSP00000273183,ENSP00000280357,ENSP00000281087,ENSP00000282561…	ARHGAP15,ARHGAP5,ARHGEF3,ARHGEF6,ATP6V0D2,ATP6V1G3,CADPS2,CASP1,CCRL2,CD33,CDA,CHAC1,CITED1,CITED2,COL1A2,CRADD,CRYAB,DAAM2,DGKA,DOCK2,DUSP5,ECM1,EMR1,EPHA2,EPHA3,ESRP1,F2RL1,F2RL2,FGD4,FGF1,GAB2,GADD45A,GAL3ST4,GALNT3,GAREM,GATA3,GEM,GJA1,GJB1,GNAZ,GNG2,GPR3,GPRC5B,IL13RA2,IL18,IL1RAP,IL32,IL7R,IRF4,ITGB8,KLRC1,KLRC2,KLRC3,KRT18,LPL,LRP4,LYPD1,MAP2K6,MEF2C,MITF,MMP1,MMP3,MSX2,MYO10,MYO5A,NFATC2,…
GO:0009611	response to wounding	23	547	0.0133	ENSP00000219207,ENSP00000220763,ENSP00000233156,ENSP00000239243,ENSP00000259526,ENSP00000262713,ENSP00000264316,ENSP00000265717,ENSP00000280612,ENSP00000282561,ENSP00000296641,ENSP00000296677,ENSP00000297268,ENSP00000328405,ENSP00000334448,ENSP00000345179,ENSP00000363694,ENSP00000368632,ENSP00000369586,ENSP00000401645,ENSP00000415786,ENSP00000422464,ENSP00000458585	AJUBA,APOD,COL1A2,CPQ,DGKA,EPB41L4B,F2RL1,F2RL2,GATA3,GJA1,GNG2,HBE1,MMP12,MSX2,NOV,PDGFC,PLLP,PRKAR2B,SERPINB2,SERPINE2,SLC7A11,TFPI,TXK
GO:0009725	response to hormone	31	854	0.0133	ENSP00000220772,ENSP00000233156,ENSP00000239243,ENSP00000252595,ENSP00000253063,ENSP00000264381,ENSP00000265717,ENSP00000281087,ENSP00000282561,ENSP00000285393,ENSP00000287820,ENSP00000290271,ENSP00000291700,ENSP00000295522,ENSP00000307479,ENSP00000334448,ENSP00000340874,ENSP00000345826,ENSP00000354995,ENSP00000355890,ENSP00000360293,ENSP00000368253,ENSP00000380093,ENSP00000380489,ENSP00000380605…	ABCG1,ARNT2,ATP6V0D2,ATP6V1G3,BCHE,CITED1,CLDN1,CRYAB,EPRS,FBXO32,GJA1,GNG2,LYPD1,MB,MEF2C,MSX2,MYO5A,NR0B1,PMEPA1,PPARG,PRKAR2B,S100B,SESN2,SFRP1,SLC27A1,SMYD3,SOCS2,SORBS1,SOX10,STC1,TFPI
GO:0016477	cell migration	30	812	0.0133	ENSP00000075503,ENSP00000188790,ENSP00000239243,ENSP00000242261,ENSP00000259526,ENSP00000262713,ENSP00000265362,ENSP00000280612,ENSP00000282561,ENSP00000296677,ENSP00000297268,ENSP00000308970,ENSP00000322788,ENSP00000337451,ENSP00000340874,ENSP00000344087,ENSP00000344468,ENSP00000351209,ENSP00000360296,ENSP00000364683,ENSP00000367817,ENSP00000368632,ENSP00000379330,ENSP00000380034,ENSP00000380666…	AJUBA,AUTS2,BAMBI,COL1A2,EPHA2,EPHA3,F2RL1,FAP,GATA3,GJA1,MEF2C,MMP1,MMP12,MSX2,NANOS1,NFATC2,NOV,PODXL,PPAP2B,PSG1,PSG2,PTPRC,RELN,SDC3,SEMA3A,SLC7A11,SLC7A7,SNAI2,STYK1,TWIST1
GO:0048523	negative regulation of cellular process	109	4454	0.0133	ENSP00000155926,ENSP00000188790,ENSP00000219599,ENSP00000220597,ENSP00000220772,ENSP00000228945,ENSP00000233156,ENSP00000239243,ENSP00000240328,ENSP00000242261,ENSP00000244745,ENSP00000252595,ENSP00000253063,ENSP00000259526,ENSP00000262262,ENSP00000262713,ENSP00000263867,ENSP00000264071,ENSP00000264381,ENSP00000265362,ENSP00000265717,ENSP00000265807,ENSP00000266085,ENSP00000280357,ENSP00000282561…	ABCG1,AJUBA,ANKRD1,APOD,ARHGDIB,ARNT2,BAMBI,BCHE,CAPG,CAPN3,CD200,CD33,CDA,CHAC1,CHST11,CITED1,CITED2,CRADD,CRYAB,CRYM,CXorf57,DAAM2,DUSP5,DYDC2,ECM1,EN2,ENC1,EPHA2,EPHA3,EPRS,ETS2,F2RL1,FABP7,FAM134B,FAP,GADD45A,GAS1,GATA3,GJA1,HDGFRP3,ID4,IL13RA2,IL18,IL7R,IRF4,ITM2A,KRT18,LIMA1,LIMCH1,LRP4,LYPD1,MAP2K6,MEF2C,MITF,MMP12,MMP3,MSX2,NABP1,NANOS1,NFATC2,NOV,NPAS2,NR0B1,PAG1,PEG10,PLA2G6,PMEPA1,PODX…
GO:0048584	positive regulation of response to stimulus	59	2054	0.0133	ENSP00000220597,ENSP00000220772,ENSP00000239243,ENSP00000244745,ENSP00000259526,ENSP00000262713,ENSP00000264316,ENSP00000265362,ENSP00000266085,ENSP00000269209,ENSP00000280357,ENSP00000282561,ENSP00000291700,ENSP00000292169,ENSP00000295049,ENSP00000296641,ENSP00000296677,ENSP00000297258,ENSP00000299855,ENSP00000300571,ENSP00000306157,ENSP00000307701,ENSP00000309757,ENSP00000329797,ENSP00000333142…	AJUBA,ANKRD1,AUTS2,BAMBI,CADM1,CAPN3,CASP1,CITED1,CITED2,CRADD,DAAM2,DUSP5,F2RL1,F2RL2,FABP5,FGF1,GAB2,GADD45A,GAREM,GATA3,GJA1,GPRC5B,IL18,IL7R,LPL,MAP2K6,MEF2C,MMP12,MMP3,MSX2,MYO10,NFATC2,NOV,NPAS2,PAG1,PDGFC,PLA2G6,PPAP2B,PRKD1,PTPRC,RASSF2,RELN,RFTN2,RRAGD,S100A1,S100A4,S100B,SEMA3A,SFRP1,SNCA,SOCS2,SORBS1,SOX4,SRPX,TIMP3,TLR4,TNFRSF19,TSPAN5,TXK
GO:0048863	stem cell differentiation	10	131	0.0133	ENSP00000220772,ENSP00000239243,ENSP00000240328,ENSP00000242261,ENSP00000264381,ENSP00000265362,ENSP00000340874,ENSP00000380034,ENSP00000380093,ENSP00000411355	BCHE,MEF2C,MSX2,PTPRC,SEMA3A,SFRP1,SNAI2,SOX10,TBX2,TWIST1
GO:0050793	regulation of developmental process	67	2416	0.0133	ENSP00000155926,ENSP00000220772,ENSP00000222573,ENSP00000228938,ENSP00000228945,ENSP00000230538,ENSP00000239243,ENSP00000240328,ENSP00000242261,ENSP00000259486,ENSP00000259526,ENSP00000261402,ENSP00000263080,ENSP00000265362,ENSP00000280357,ENSP00000282561,ENSP00000287820,ENSP00000291700,ENSP00000292169,ENSP00000295095,ENSP00000295600,ENSP00000300571,ENSP00000306157,ENSP00000309757,ENSP00000314807…	ABCG1,ANKRD1,ARHGAP15,ARHGDIB,ASPA,BAMBI,CAPN3,CITED1,CITED2,DAAM2,DCT,ECM1,ENC1,ENPP2,EPHA2,EPHA3,FGD4,FGF1,GATA3,GJA1,GPM6B,GPRC5B,ID4,IL18,IL1RAP,IL7R,IRF4,ITGB8,LAMA4,LPL,LRP4,MEF2C,MGP,MITF,MSX2,MYO10,NFATC2,NOV,NR0B1,NTN4,NUAK1,PLAG1,PLEKHB1,PPARG,PRKD1,RASSF2,RELN,RHOJ,S100A1,S100B,SEMA3A,SERPINB7,SERPINE2,SFRP1,SLITRK6,SNAI2,SNCA,SOCS2,SOX10,SOX6,SYNDIG1,TBX2,TLR4,TOX,TRIB2,TWIST1,VLDLR
GO:0060429	epithelium development	36	1055	0.0133	ENSP00000007735,ENSP00000220772,ENSP00000239243,ENSP00000240328,ENSP00000242261,ENSP00000244745,ENSP00000251646,ENSP00000262713,ENSP00000265362,ENSP00000280612,ENSP00000282561,ENSP00000287820,ENSP00000290271,ENSP00000295522,ENSP00000296677,ENSP00000340874,ENSP00000351209,ENSP00000359621,ENSP00000364555,ENSP00000367817,ENSP00000367888,ENSP00000367972,ENSP00000368253,ENSP00000368632,ENSP00000369349…	ACTL8,AJUBA,CITED1,CITED2,CLDN1,EPHA2,F2RL1,FGF1,GATA3,GJA1,ID4,KRT18,KRT33A,KRT33B,KRT34,KRT81,LRP4,MCOLN3,MEF2C,MMP12,MSX2,MYO5A,NR0B1,PODXL,PPARG,SEMA3A,SERPINE2,SFRP1,SLC7A11,SLITRK6,SNAI2,SOX4,STC1,TBX2,TNFRSF19,TWIST1
GO:1901888	regulation of cell junction assembly	8	83	0.0133	ENSP00000220772,ENSP00000282561,ENSP00000295522,ENSP00000316861,ENSP00000316891,ENSP00000337451,ENSP00000345179,ENSP00000380034	APOD,CLDN1,EPHA3,GJA1,GPM6B,LIMCH1,SFRP1,SNAI2
GO:0007165	signal transduction	114	4738	0.0149	ENSP00000075503,ENSP00000220597,ENSP00000220772,ENSP00000222573,ENSP00000239243,ENSP00000240328,ENSP00000242261,ENSP00000244745,ENSP00000250617,ENSP00000252595,ENSP00000253063,ENSP00000256935,ENSP00000260323,ENSP00000261402,ENSP00000262262,ENSP00000264316,ENSP00000265362,ENSP00000265717,ENSP00000269209,ENSP00000273183,ENSP00000280357,ENSP00000281087,ENSP00000282561,ENSP00000285393,ENSP00000287820…	ARHGAP15,ARHGAP5,ARHGEF3,ARHGEF6,ATP6V0D2,ATP6V1G3,CASP1,CCRL2,CD33,CDA,CHAC1,CITED1,CITED2,COL1A2,CRADD,CRYAB,DAAM2,DGKA,DOCK2,DUSP5,ECM1,EMR1,EPHA2,EPHA3,ESRP1,F2RL1,F2RL2,FGD4,FGF1,GAB2,GADD45A,GALNT3,GAREM,GATA3,GEM,GJA1,GNAZ,GNG2,GPR3,GPRC5B,IL13RA2,IL18,IL1RAP,IL32,IL7R,IRF4,ITGB8,KLRC1,KLRC2,KLRC3,KRT18,LPL,LRP4,LYPD1,MAP2K6,MEF2C,MITF,MMP1,MMP3,MSX2,MYO10,NFATC2,NR0B1,NRP2,NUAK1,OGFRL1,PA…
GO:0070887	cellular response to chemical stimulus	72	2672	0.0149	ENSP00000220772,ENSP00000233156,ENSP00000239243,ENSP00000242261,ENSP00000244745,ENSP00000252595,ENSP00000253063,ENSP00000259526,ENSP00000264381,ENSP00000265717,ENSP00000266085,ENSP00000269209,ENSP00000280357,ENSP00000281087,ENSP00000282561,ENSP00000285393,ENSP00000287820,ENSP00000290271,ENSP00000291700,ENSP00000295522,ENSP00000297268,ENSP00000298743,ENSP00000299855,ENSP00000306157,ENSP00000307479…	ANKRD1,ARNT2,ATP6V0D2,ATP6V1G3,BCHE,CAPN3,CASP1,CCRL2,CITED1,CITED2,CLDN1,COL1A2,EPHA2,EPHA3,EPRS,ESRP1,FBXO32,FGF1,GAB2,GALNT3,GAREM,GAS1,GATA3,GJA1,GNG2,IL13RA2,IL18,IL1RAP,IL32,IL7R,IRF4,KRT18,LRP4,LYPD1,MAP2K6,MEF2C,MMP1,MMP3,MSX2,MYO5A,NOV,NR0B1,NRP2,PDGFC,PMEPA1,POLR2F,PPARG,PRKAR2B,PRKD1,RGMB,RRAGD,S100B,SERPINB2,SESN2,SFRP1,SIGIRR,SLC27A1,SMYD3,SNAI2,SNCA,SOCS2,SORBS1,SOX10,SOX4,SOX6,ST3G…
GO:0044087	regulation of cellular component biogenesis	31	867	0.0155	ENSP00000220772,ENSP00000242261,ENSP00000262713,ENSP00000263867,ENSP00000264071,ENSP00000282561,ENSP00000295522,ENSP00000295600,ENSP00000296677,ENSP00000298355,ENSP00000299855,ENSP00000314807,ENSP00000316861,ENSP00000316891,ENSP00000322788,ENSP00000324302,ENSP00000333142,ENSP00000337451,ENSP00000338345,ENSP00000340874,ENSP00000344087,ENSP00000345179,ENSP00000345826,ENSP00000351209,ENSP00000363089…	AJUBA,APOD,AUTS2,CAPG,CLDN1,CRYAB,EPHA2,EPHA3,F2RL1,GJA1,GPM6B,IL1RAP,LIMCH1,MEF2C,MITF,MMP1,MMP3,MYO10,PLA2G6,PMEPA1,PODXL,SFRP1,SLITRK6,SNAI2,SNCA,STXBP6,SYNDIG1,TLR4,TRIM9,TUBB4A,TWIST1
GO:1903530	regulation of secretion by cell	26	672	0.0155	ENSP00000075503,ENSP00000220772,ENSP00000242261,ENSP00000244745,ENSP00000259526,ENSP00000282561,ENSP00000296677,ENSP00000298355,ENSP00000309757,ENSP00000314807,ENSP00000324302,ENSP00000328977,ENSP00000329797,ENSP00000333142,ENSP00000334319,ENSP00000338345,ENSP00000340874,ENSP00000354952,ENSP00000360762,ENSP00000361004,ENSP00000363089,ENSP00000368632,ENSP00000395220,ENSP00000398481,ENSP00000433138…	ANKRD1,CADM1,CADPS2,CASP1,F2RL1,GAB2,GATA3,GJA1,IL13RA2,IL1RAP,LPL,MEF2C,MMP12,NOV,PCLO,PLA2G6,RPH3AL,SFRP1,SNCA,SOX4,STXBP6,STYK1,SYTL5,TLR4,TRIM9,TWIST1
GO:0048709	oligodendrocyte differentiation	7	66	0.0164	ENSP00000263080,ENSP00000367972,ENSP00000369027,ENSP00000371785,ENSP00000379644,ENSP00000380093,ENSP00000481006	ASPA,ID4,OLIG1,PLP1,SOX10,SOX6,TRPC4
GO:0051716	cellular response to stimulus	142	6212	0.0169	ENSP00000075503,ENSP00000220597,ENSP00000220772,ENSP00000222573,ENSP00000233156,ENSP00000239243,ENSP00000240328,ENSP00000242261,ENSP00000244745,ENSP00000246024,ENSP00000250617,ENSP00000252595,ENSP00000253063,ENSP00000256935,ENSP00000259526,ENSP00000260323,ENSP00000261402,ENSP00000262262,ENSP00000263274,ENSP00000264316,ENSP00000264381,ENSP00000265362,ENSP00000265717,ENSP00000266085,ENSP00000269209…	ABCG1,ANKRD1,APOD,ARHGAP15,ARHGAP5,ARHGEF3,ARHGEF6,ARNT2,ATP6V0D2,ATP6V1G3,BCHE,CADPS2,CAPN3,CASP1,CCRL2,CD33,CDA,CHAC1,CITED1,CITED2,CLDN1,COL1A2,CRADD,CRYAB,DAAM2,DGKA,DOCK2,DUSP5,ECM1,EMR1,EPHA2,EPHA3,EPRS,ESRP1,F2RL1,F2RL2,FBXO32,FGD4,FGF1,GAB2,GADD45A,GALNT3,GAREM,GAS1,GATA3,GEM,GJA1,GNAZ,GNG2,GPR3,GPRC5B,IL13RA2,IL18,IL1RAP,IL32,IL7R,IRF4,ITGB8,KLRC1,KLRC2,KLRC3,KRT18,LIG1,LPL,LRP4,LYPD1,MA…
GO:0051179	localization	123	5233	0.0185	ENSP00000075503,ENSP00000184183,ENSP00000188790,ENSP00000217159,ENSP00000219207,ENSP00000219599,ENSP00000236826,ENSP00000239243,ENSP00000242261,ENSP00000252595,ENSP00000253063,ENSP00000256935,ENSP00000259486,ENSP00000259526,ENSP00000260323,ENSP00000262262,ENSP00000262713,ENSP00000264071,ENSP00000264712,ENSP00000265104,ENSP00000265362,ENSP00000265717,ENSP00000266085,ENSP00000266659,ENSP00000268042…	ABCB5,ABCB9,ABCG1,AJUBA,ANO2,APOD,ARRDC4,ATP6V0D2,ATP6V1G3,AUTS2,BAMBI,CADPS2,CAPN3,CASP1,CATSPER1,CD33,CDA,CHST11,CITED1,CLDN1,CMTM8,COL1A2,CRYM,DNAH5,DOCK2,DYNC1I1,ECM1,ENPP2,EPHA2,EPHA3,EPRS,F2RL1,FABP5,FAM155A,FAP,FOLR3,GATA3,GEM,GJA1,GJB1,GLIPR1,GPM6B,HBE1,ID4,IL1RAP,KCNE4,KIF3C,KRT18,LCA5,LRP4,LUZP4,MB,MCOLN3,MEF2C,MGAM,MMP1,MMP12,MMP8,MSX2,MYO10,MYO5A,NANOS1,NFATC2,NOV,NR0B1,PCLO,PLA2G6,PL…
GO:0051047	positive regulation of secretion	18	393	0.0202	ENSP00000242261,ENSP00000244745,ENSP00000282561,ENSP00000296677,ENSP00000309757,ENSP00000314807,ENSP00000328977,ENSP00000329797,ENSP00000333142,ENSP00000338345,ENSP00000354952,ENSP00000360762,ENSP00000363089,ENSP00000368632,ENSP00000398481,ENSP00000433138,ENSP00000458585,ENSP00000468348	ANKRD1,CADM1,CADPS2,CASP1,F2RL1,GAB2,GATA3,GJA1,IL1RAP,LPL,MAP2K6,MMP12,PLA2G6,RPH3AL,SNCA,SOX4,TLR4,TWIST1
GO:0050715	positive regulation of cytokine secretion	9	117	0.0207	ENSP00000242261,ENSP00000296677,ENSP00000309757,ENSP00000314807,ENSP00000329797,ENSP00000363089,ENSP00000368632,ENSP00000433138,ENSP00000458585	CADM1,CASP1,F2RL1,GATA3,IL1RAP,LPL,MMP12,TLR4,TWIST1
GO:0042552	myelination	8	93	0.0212	ENSP00000219207,ENSP00000263080,ENSP00000307741,ENSP00000367972,ENSP00000380093,ENSP00000382177,ENSP00000426237,ENSP00000481006	ASPA,CMTM8,ID4,MYO5A,PLLP,PLP1,SERINC5,SOX10
GO:0022010	central nervous system myelination	4	17	0.0225	ENSP00000263080,ENSP00000367972,ENSP00000380093,ENSP00000481006	ASPA,ID4,PLP1,SOX10
GO:0030318	melanocyte differentiation	4	17	0.0225	ENSP00000295600,ENSP00000340874,ENSP00000382177,ENSP00000401764	CITED1,MEF2C,MITF,MYO5A
GO:0046189	phenol-containing compound biosynthetic process	5	32	0.0225	ENSP00000338345,ENSP00000368632,ENSP00000382177,ENSP00000392762,ENSP00000401764	CITED1,DCT,GATA3,MYO5A,SNCA
GO:1903532	positive regulation of secretion by cell	17	364	0.0225	ENSP00000242261,ENSP00000244745,ENSP00000282561,ENSP00000296677,ENSP00000309757,ENSP00000314807,ENSP00000328977,ENSP00000329797,ENSP00000333142,ENSP00000338345,ENSP00000354952,ENSP00000360762,ENSP00000363089,ENSP00000368632,ENSP00000398481,ENSP00000433138,ENSP00000458585	ANKRD1,CADM1,CADPS2,CASP1,F2RL1,GAB2,GATA3,GJA1,IL1RAP,LPL,MMP12,PLA2G6,RPH3AL,SNCA,SOX4,TLR4,TWIST1
GO:0051128	regulation of cellular component organization	63	2306	0.0227	ENSP00000188790,ENSP00000220772,ENSP00000228945,ENSP00000239243,ENSP00000242261,ENSP00000253063,ENSP00000256935,ENSP00000259486,ENSP00000259526,ENSP00000262713,ENSP00000263867,ENSP00000264071,ENSP00000265362,ENSP00000282561,ENSP00000287820,ENSP00000291700,ENSP00000295095,ENSP00000295522,ENSP00000295600,ENSP00000296677,ENSP00000298355,ENSP00000299633,ENSP00000299855,ENSP00000309794,ENSP00000314807…	AJUBA,ANKRD1,APOD,ARHGAP15,ARHGDIB,AUTS2,BAMBI,CAPG,CDA,CLDN1,CRYAB,CTCFL,DOCK2,ENC1,ENPP2,EPHA2,EPHA3,F2RL1,FAP,FGD4,GATA3,GJA1,GPM6B,GPR3,HDGFRP3,IL1RAP,LIMA1,LIMCH1,LRP4,MEF2C,MITF,MMP1,MMP3,MSX2,MYO10,MYPN,NANOS1,NFATC2,NOV,PLA2G6,PMEPA1,PODXL,PPARG,PRKD1,RELN,RHOJ,S100B,SEMA3A,SERPINE2,SESN2,SFRP1,SLITRK6,SNAI2,SNCA,SOCS2,STXBP6,SYNDIG1,TBC1D16,TLR4,TRIM9,TUBB4A,TWIST1,VLDLR
GO:0051216	cartilage development	10	147	0.0227	ENSP00000222573,ENSP00000228938,ENSP00000239243,ENSP00000259526,ENSP00000266718,ENSP00000290271,ENSP00000305725,ENSP00000340874,ENSP00000379644,ENSP00000411816	CHST11,CSGALNACT1,ITGB8,LUM,MEF2C,MGP,MSX2,NOV,SOX6,STC1
GO:0065007	biological regulation	240	11740	0.0229	ENSP00000075503,ENSP00000155926,ENSP00000184183,ENSP00000188790,ENSP00000206423,ENSP00000216294,ENSP00000217159,ENSP00000219599,ENSP00000220597,ENSP00000220763,ENSP00000220772,ENSP00000222573,ENSP00000228938,ENSP00000228945,ENSP00000230538,ENSP00000233156,ENSP00000239243,ENSP00000240328,ENSP00000242261,ENSP00000244745,ENSP00000246024,ENSP00000250617,ENSP00000252595,ENSP00000253063,ENSP00000256925…	ABCB5,ABCG1,ACSL5,AJUBA,ANKRD1,APOD,ARHGAP15,ARHGAP5,ARHGDIB,ARHGEF3,ARHGEF6,ARNT2,ARRDC4,ASPA,ATP6V0D2,ATP6V1G3,AUTS2,BAMBI,BCHE,CABLES1,CADM1,CADPS2,CAPG,CAPN3,CASP1,CATSPER1,CCDC80,CCRL2,CD200,CD33,CDA,CHAC1,CHST11,CITED1,CITED2,CLDN1,CMTM8,COL1A2,CPA3,CPQ,CRADD,CRYAB,CRYM,CTCFL,CXorf57,CYP2R1,CYTIP,DAAM2,DCT,DGKA,DIO2,DOCK2,DUSP5,DYDC2,DYNC1I1,ECM1,EMR1,EN2,ENC1,ENPP2,EPB41L4B,EPHA2,EPHA3,EPR…
GO:0006629	lipid metabolic process	38	1192	0.0231	ENSP00000222573,ENSP00000231461,ENSP00000252595,ENSP00000253063,ENSP00000258415,ENSP00000259486,ENSP00000262134,ENSP00000262713,ENSP00000265717,ENSP00000287820,ENSP00000297258,ENSP00000309757,ENSP00000328405,ENSP00000329214,ENSP00000333142,ENSP00000333568,ENSP00000334592,ENSP00000338345,ENSP00000344468,ENSP00000345179,ENSP00000348429,ENSP00000353142,ENSP00000354995,ENSP00000355995,ENSP00000356404…	ABCG1,ACSL5,AJUBA,APOD,B3GALT2,CYP27A1,CYP2R1,DGKA,ENPP2,FABP5,FABP7,FGF1,GAL3ST4,HSD11B1,ITGB8,LPCAT2,LPL,MYO5A,NR0B1,PLA2G6,PLCB4,PLP1,PNLIPRP3,PPAP2B,PPARG,PRKAR2B,PRKD1,SDC3,SERINC5,SESN2,SLC27A1,SNCA,ST3GAL4,ST3GAL6,ST6GALNAC3,ST8SIA1,ST8SIA4,VLDLR
GO:0010594	regulation of endothelial cell migration	10	150	0.0245	ENSP00000287820,ENSP00000290271,ENSP00000316729,ENSP00000333568,ENSP00000340874,ENSP00000351209,ENSP00000353582,ENSP00000360296,ENSP00000368632,ENSP00000480791	EPHA2,FGF1,GATA3,MEF2C,NRP2,PPAP2B,PPARG,PRKD1,RHOJ,STC1
GO:0032642	regulation of chemokine production	7	74	0.0247	ENSP00000242261,ENSP00000296677,ENSP00000309757,ENSP00000345179,ENSP00000363089,ENSP00000380034,ENSP00000403104	APOD,F2RL1,LPL,SIGIRR,SNAI2,TLR4,TWIST1
GO:0048646	anatomical structure formation involved in morphogenesis	29	831	0.0274	ENSP00000188790,ENSP00000220772,ENSP00000236826,ENSP00000239243,ENSP00000240328,ENSP00000242261,ENSP00000244745,ENSP00000259526,ENSP00000280357,ENSP00000304945,ENSP00000325146,ENSP00000333568,ENSP00000340874,ENSP00000345179,ENSP00000351209,ENSP00000351790,ENSP00000353344,ENSP00000353582,ENSP00000358045,ENSP00000358596,ENSP00000360762,ENSP00000367817,ENSP00000368632,ENSP00000375778,ENSP00000380034…	ANKRD1,APOD,CAPN3,CITED2,COL12A1,DUSP5,ECM1,EPHA2,ETS2,FAP,FGF1,GATA3,IL18,LAMB3,MEF2C,MMP8,MSX2,MYPN,NOV,NRP2,PODXL,PRKD1,RELN,ROBO4,SFRP1,SNAI2,SOX4,TBX2,TWIST1
GO:0001960	negative regulation of cytokine-mediated signaling pathway	6	54	0.0278	ENSP00000287820,ENSP00000296677,ENSP00000358045,ENSP00000403104,ENSP00000411355,ENSP00000458585	ECM1,F2RL1,MMP12,PPARG,PTPRC,SIGIRR
GO:0032963	collagen metabolic process	6	54	0.0278	ENSP00000236826,ENSP00000251582,ENSP00000299855,ENSP00000322788,ENSP00000381949,ENSP00000458585	ADAMTS2,COL13A1,MMP1,MMP12,MMP3,MMP8
GO:0010001	glial cell differentiation	10	154	0.0282	ENSP00000244745,ENSP00000263080,ENSP00000291700,ENSP00000367972,ENSP00000369027,ENSP00000371785,ENSP00000379644,ENSP00000380093,ENSP00000392423,ENSP00000481006	ASPA,ID4,OLIG1,PLP1,RELN,S100B,SOX10,SOX4,SOX6,TRPC4
GO:1901700	response to oxygen-containing compound	43	1427	0.0282	ENSP00000220772,ENSP00000233156,ENSP00000239243,ENSP00000244745,ENSP00000252595,ENSP00000253063,ENSP00000264381,ENSP00000265717,ENSP00000280357,ENSP00000281087,ENSP00000282561,ENSP00000285393,ENSP00000287820,ENSP00000290271,ENSP00000295522,ENSP00000297268,ENSP00000299855,ENSP00000307479,ENSP00000309757,ENSP00000333568,ENSP00000334448,ENSP00000337451,ENSP00000338345,ENSP00000340874,ENSP00000345179…	ANKRD1,APOD,ARNT2,ATP6V0D2,ATP6V1G3,BCHE,CASP1,CITED1,CLDN1,COL1A2,CRYAB,EPHA3,EPRS,FBXO32,GATA3,GJA1,GNG2,IL18,LPL,LYPD1,MAP2K6,MB,MEF2C,MMP3,MSX2,MYO5A,PDGFC,PPARG,PRKAR2B,PRKD1,RRAGD,SESN2,SFRP1,SLC27A1,SMYD3,SNCA,SOCS2,SORBS1,SOX10,SOX4,STC1,TFPI,TLR4
GO:0006024	glycosaminoglycan biosynthetic process	8	101	0.0286	ENSP00000261381,ENSP00000266718,ENSP00000287590,ENSP00000305725,ENSP00000344468,ENSP00000411816,ENSP00000436047,ENSP00000480884	B3GNT7,CHST11,CSGALNACT1,LUM,SDC3,ST3GAL4,ST3GAL6,XYLT1
GO:0002573	myeloid leukocyte differentiation	8	102	0.0288	ENSP00000287820,ENSP00000295600,ENSP00000296677,ENSP00000340874,ENSP00000351209,ENSP00000354952,ENSP00000368632,ENSP00000370343	EPHA2,F2RL1,GAB2,GATA3,IRF4,MEF2C,MITF,PPARG
GO:0022008	neurogenesis	45	1519	0.0288	ENSP00000220772,ENSP00000242261,ENSP00000244745,ENSP00000263080,ENSP00000264381,ENSP00000265362,ENSP00000282561,ENSP00000287820,ENSP00000291700,ENSP00000297375,ENSP00000299633,ENSP00000300571,ENSP00000309570,ENSP00000314807,ENSP00000325546,ENSP00000333568,ENSP00000337451,ENSP00000340874,ENSP00000340998,ENSP00000344087,ENSP00000345179,ENSP00000353582,ENSP00000354952,ENSP00000357429,ENSP00000359621…	ANKRD1,APOD,ASPA,AUTS2,BCHE,CHAC1,DAAM2,DCT,EN2,ENC1,EPHA3,FABP7,GAB2,GATA3,GJA1,GPRC5B,HDGFRP3,ID4,IL1RAP,KLF7,LRP4,MCOLN3,MEF2C,NANOS1,NRP2,NTN4,OLIG1,PLAG1,PLP1,PPARG,PRKD1,RELN,S100B,SEMA3A,SERPINE2,SFRP1,SLITRK6,SOCS2,SOX10,SOX4,SOX6,TRPC4,TRPM1,TWIST1,VLDLR
GO:0030193	regulation of blood coagulation	7	77	0.0288	ENSP00000188790,ENSP00000233156,ENSP00000264316,ENSP00000296677,ENSP00000363089,ENSP00000401645,ENSP00000415786	F2RL1,FAP,SERPINB2,SERPINE2,TFPI,TLR4,TXK
GO:0051962	positive regulation of nervous system development	20	488	0.0288	ENSP00000263080,ENSP00000265362,ENSP00000287820,ENSP00000291700,ENSP00000300571,ENSP00000314807,ENSP00000325546,ENSP00000333568,ENSP00000337451,ENSP00000340874,ENSP00000360762,ENSP00000366058,ENSP00000371532,ENSP00000380093,ENSP00000383143,ENSP00000392423,ENSP00000392762,ENSP00000415786,ENSP00000479101,ENSP00000481249	ANKRD1,ASPA,DCT,ENC1,EPHA3,GPRC5B,IL1RAP,MEF2C,PLAG1,PPARG,PRKD1,RELN,S100B,SEMA3A,SERPINE2,SLITRK6,SOCS2,SOX10,SYNDIG1,VLDLR
GO:0080134	regulation of response to stress	40	1299	0.0288	ENSP00000188790,ENSP00000220772,ENSP00000233156,ENSP00000242261,ENSP00000253063,ENSP00000259526,ENSP00000261402,ENSP00000262713,ENSP00000264316,ENSP00000265362,ENSP00000280357,ENSP00000282561,ENSP00000287820,ENSP00000292169,ENSP00000296677,ENSP00000299855,ENSP00000300571,ENSP00000309757,ENSP00000329797,ENSP00000338283,ENSP00000338345,ENSP00000340874,ENSP00000345179,ENSP00000360025,ENSP00000360296…	AJUBA,ANKRD1,APOD,CADM1,CAPN3,CASP1,CRYAB,CXorf57,F2RL1,FAP,GADD45A,GATA3,GJA1,GPRC5B,IL18,IRF4,LPL,MAP2K6,MEF2C,MMP12,MMP3,NOV,NPAS2,NUAK1,PPAP2B,PPARG,RASSF2,S100A1,SEMA3A,SERPINB2,SERPINE2,SESN2,SFRP1,SNAI2,SNCA,TFPI,TLR4,TNFRSF19,TWIST1,TXK
GO:0001766	membrane raft polarization	3	8	0.0314	ENSP00000219207,ENSP00000256935,ENSP00000307741	CMTM8,DOCK2,PLLP
GO:0006664	glycolipid metabolic process	8	104	0.0314	ENSP00000222573,ENSP00000231461,ENSP00000329214,ENSP00000353142,ENSP00000356404,ENSP00000379353,ENSP00000436047,ENSP00000480884	B3GALT2,GAL3ST4,ITGB8,ST3GAL4,ST3GAL6,ST6GALNAC3,ST8SIA1,ST8SIA4
GO:0048518	positive regulation of biological process	125	5459	0.0329	ENSP00000075503,ENSP00000155926,ENSP00000188790,ENSP00000206423,ENSP00000220597,ENSP00000220772,ENSP00000222573,ENSP00000239243,ENSP00000240328,ENSP00000242261,ENSP00000244745,ENSP00000250617,ENSP00000252595,ENSP00000253063,ENSP00000256935,ENSP00000259486,ENSP00000259526,ENSP00000262713,ENSP00000263080,ENSP00000264316,ENSP00000265362,ENSP00000265717,ENSP00000266085,ENSP00000266718,ENSP00000268042…	ABCG1,AJUBA,ANKRD1,ARHGEF3,ARHGEF6,ARNT2,ARRDC4,ASPA,AUTS2,BAMBI,CADM1,CADPS2,CAPN3,CASP1,CCDC80,CITED1,CITED2,CLDN1,CRADD,CTCFL,DAAM2,DCT,DOCK2,DUSP5,ECM1,EN2,ENC1,ENPP2,EPB41L4B,EPHA2,EPHA3,ETS2,F2RL1,F2RL2,FABP5,FAP,FGD4,FGF1,GAB2,GADD45A,GAREM,GATA3,GJA1,GPM6B,GPRC5B,ID4,IL13RA2,IL18,IL1RAP,IL7R,IRF4,ITGB8,KLF7,LIMCH1,LPL,LRP4,LUM,MAP2K6,MARCKSL1,MEF2C,MITF,MMP1,MMP12,MMP3,MSX2,MYO10,NANOS1,N…
GO:0008610	lipid biosynthetic process	22	575	0.0332	ENSP00000231461,ENSP00000252595,ENSP00000258415,ENSP00000262134,ENSP00000262713,ENSP00000297258,ENSP00000309757,ENSP00000328405,ENSP00000333142,ENSP00000333568,ENSP00000334592,ENSP00000353142,ENSP00000355995,ENSP00000356404,ENSP00000360296,ENSP00000368253,ENSP00000379353,ENSP00000382177,ENSP00000426237,ENSP00000436047,ENSP00000480791,ENSP00000481006	AJUBA,B3GALT2,CYP27A1,CYP2R1,DGKA,FABP5,FGF1,GAL3ST4,HSD11B1,LPCAT2,LPL,MYO5A,NR0B1,PLA2G6,PLP1,PPAP2B,PRKD1,SERINC5,SLC27A1,ST3GAL4,ST8SIA1,ST8SIA4
GO:0009068	aspartate family amino acid catabolic process	4	21	0.0332	ENSP00000219599,ENSP00000263080,ENSP00000329452,ENSP00000361287	ASPA,CRYM,MAT1A,SLC25A21
GO:0048066	developmental pigmentation	5	38	0.0332	ENSP00000295600,ENSP00000340874,ENSP00000382177,ENSP00000392762,ENSP00000401764	CITED1,DCT,MEF2C,MITF,MYO5A
GO:0048485	sympathetic nervous system development	4	21	0.0332	ENSP00000244745,ENSP00000265362,ENSP00000353582,ENSP00000368632	GATA3,NRP2,SEMA3A,SOX4
GO:0009101	glycoprotein biosynthetic process	14	289	0.0353	ENSP00000225276,ENSP00000231461,ENSP00000261381,ENSP00000287590,ENSP00000305725,ENSP00000329214,ENSP00000353142,ENSP00000356404,ENSP00000357453,ENSP00000376465,ENSP00000379353,ENSP00000411816,ENSP00000436047,ENSP00000480884	B3GALT2,B3GNT7,CHST11,CSGALNACT1,GAL3ST4,GALNT3,MAN1A1,ST3GAL4,ST3GAL6,ST6GALNAC2,ST6GALNAC3,ST8SIA1,ST8SIA4,XYLT1
GO:0001649	osteoblast differentiation	7	83	0.0366	ENSP00000220772,ENSP00000239243,ENSP00000242261,ENSP00000282561,ENSP00000340874,ENSP00000351209,ENSP00000380034	EPHA2,GJA1,MEF2C,MSX2,SFRP1,SNAI2,TWIST1
GO:0006643	membrane lipid metabolic process	11	195	0.0366	ENSP00000222573,ENSP00000231461,ENSP00000329214,ENSP00000333568,ENSP00000353142,ENSP00000356404,ENSP00000360296,ENSP00000379353,ENSP00000426237,ENSP00000436047,ENSP00000480884	B3GALT2,GAL3ST4,ITGB8,PPAP2B,PRKD1,SERINC5,ST3GAL4,ST3GAL6,ST6GALNAC3,ST8SIA1,ST8SIA4
GO:0007167	enzyme linked receptor protein signaling pathway	25	698	0.0366	ENSP00000075503,ENSP00000220597,ENSP00000239243,ENSP00000264316,ENSP00000269209,ENSP00000281087,ENSP00000285393,ENSP00000297268,ENSP00000308219,ENSP00000333568,ENSP00000337451,ENSP00000351209,ENSP00000353582,ENSP00000354952,ENSP00000360293,ENSP00000367888,ENSP00000368710,ENSP00000376465,ENSP00000401764,ENSP00000403852,ENSP00000405738,ENSP00000422464,ENSP00000444198,ENSP00000480791,ENSP00000481249	ATP6V0D2,ATP6V1G3,CITED1,CITED2,COL1A2,EPHA2,EPHA3,ESRP1,FGF1,GAB2,GALNT3,GAREM,LRP4,MSX2,NRP2,PAG1,PDGFC,POLR2F,PRKD1,RASSF2,RGMB,SOCS2,SORBS1,STYK1,TXK
GO:0050865	regulation of cell activation	20	506	0.0366	ENSP00000075503,ENSP00000220597,ENSP00000220772,ENSP00000264316,ENSP00000280357,ENSP00000296677,ENSP00000306157,ENSP00000338345,ENSP00000340874,ENSP00000354842,ENSP00000354952,ENSP00000361004,ENSP00000363089,ENSP00000368632,ENSP00000370343,ENSP00000379330,ENSP00000380349,ENSP00000411355,ENSP00000415786,ENSP00000420298	CAPN3,CD200,F2RL1,GAB2,GATA3,IL13RA2,IL18,IL7R,IRF4,MEF2C,NFATC2,PAG1,PTPRC,SERPINE2,SFRP1,SNCA,STYK1,TLR4,TOX,TXK
GO:0051049	regulation of transport	49	1732	0.0366	ENSP00000075503,ENSP00000220772,ENSP00000242261,ENSP00000244745,ENSP00000256935,ENSP00000259526,ENSP00000273183,ENSP00000281830,ENSP00000282561,ENSP00000287820,ENSP00000290271,ENSP00000292169,ENSP00000296677,ENSP00000297258,ENSP00000297596,ENSP00000298355,ENSP00000298743,ENSP00000309052,ENSP00000309757,ENSP00000309794,ENSP00000314807,ENSP00000316861,ENSP00000324302,ENSP00000328977,ENSP00000329797…	ABCG1,ANKRD1,APOD,CADM1,CADPS2,CAPN3,CASP1,CATSPER1,CRYAB,DOCK2,EPHA3,F2RL1,FABP5,GAB2,GAS1,GATA3,GEM,GJA1,GPM6B,IL13RA2,IL1RAP,KCNE4,LPL,MAP2K6,MEF2C,MMP12,MYO5A,NOV,PCLO,PLA2G6,PPARG,PRKD1,RELN,RPH3AL,S100A1,SERPINE2,SFRP1,SNCA,SORBS1,SOX4,STAC,STC1,STXBP6,STYK1,SYTL5,TBC1D16,TLR4,TRIM9,TWIST1
GO:0061448	connective tissue development	11	194	0.0366	ENSP00000222573,ENSP00000228938,ENSP00000239243,ENSP00000259526,ENSP00000266718,ENSP00000290271,ENSP00000305725,ENSP00000340874,ENSP00000367972,ENSP00000379644,ENSP00000411816	CHST11,CSGALNACT1,ID4,ITGB8,LUM,MEF2C,MGP,MSX2,NOV,SOX6,STC1
GO:0030155	regulation of cell adhesion	23	623	0.0373	ENSP00000206423,ENSP00000220597,ENSP00000220772,ENSP00000228945,ENSP00000230538,ENSP00000261402,ENSP00000264192,ENSP00000280357,ENSP00000306157,ENSP00000316861,ENSP00000316891,ENSP00000337451,ENSP00000345179,ENSP00000351209,ENSP00000360296,ENSP00000363694,ENSP00000367817,ENSP00000368632,ENSP00000380034,ENSP00000411355,ENSP00000415786,ENSP00000421280,ENSP00000444198	APOD,ARHGDIB,CCDC80,CITED2,CYTIP,EPB41L4B,EPHA2,EPHA3,GATA3,GPM6B,IL18,IL7R,LAMA4,LIMCH1,MYO10,NUAK1,PAG1,PODXL,PPAP2B,PTPRC,SERPINE2,SFRP1,SNAI2
GO:0009887	animal organ morphogenesis	29	865	0.0377	ENSP00000220772,ENSP00000228938,ENSP00000239243,ENSP00000240328,ENSP00000242261,ENSP00000244745,ENSP00000265362,ENSP00000282561,ENSP00000290271,ENSP00000297268,ENSP00000305725,ENSP00000325546,ENSP00000340874,ENSP00000351209,ENSP00000353582,ENSP00000360762,ENSP00000367888,ENSP00000367972,ENSP00000368632,ENSP00000380034,ENSP00000381949,ENSP00000382177,ENSP00000383143,ENSP00000401764,ENSP00000411816…	ANKRD1,CHST11,CITED1,CITED2,COL13A1,COL1A2,CSGALNACT1,EPHA2,FGF1,GATA3,GJA1,ID4,LRP4,MEF2C,MGP,MSX2,MYO5A,NRP2,PDGFC,PLAG1,SEMA3A,SFRP1,SLITRK6,SNAI2,SOX4,STC1,TBX2,TRPM1,TWIST1
GO:0032870	cellular response to hormone stimulus	22	585	0.0377	ENSP00000220772,ENSP00000233156,ENSP00000239243,ENSP00000252595,ENSP00000265717,ENSP00000281087,ENSP00000282561,ENSP00000285393,ENSP00000287820,ENSP00000290271,ENSP00000334448,ENSP00000340874,ENSP00000345826,ENSP00000355890,ENSP00000360293,ENSP00000368253,ENSP00000380093,ENSP00000380605,ENSP00000382177,ENSP00000419184,ENSP00000428205,ENSP00000481249	ATP6V0D2,ATP6V1G3,EPRS,FBXO32,GJA1,GNG2,LYPD1,MEF2C,MSX2,MYO5A,NR0B1,PMEPA1,PPARG,PRKAR2B,SFRP1,SLC27A1,SMYD3,SOCS2,SORBS1,SOX10,STC1,TFPI
GO:0051248	negative regulation of protein metabolic process	34	1075	0.0377	ENSP00000155926,ENSP00000220772,ENSP00000233156,ENSP00000242261,ENSP00000244745,ENSP00000253063,ENSP00000265717,ENSP00000266085,ENSP00000296677,ENSP00000298743,ENSP00000338345,ENSP00000345179,ENSP00000345826,ENSP00000355260,ENSP00000355890,ENSP00000358045,ENSP00000358596,ENSP00000360025,ENSP00000360296,ENSP00000362395,ENSP00000363089,ENSP00000368710,ENSP00000380349,ENSP00000381101,ENSP00000393275…	APOD,CAPN3,CHAC1,CRYAB,DUSP5,ECM1,ENC1,EPRS,F2RL1,GADD45A,GAS1,ITM2A,NANOS1,PMEPA1,PPAP2B,PPP1R14C,PRKAR2B,PTPRC,RASSF2,SERPINB2,SERPINB7,SERPINE2,SESN2,SFRP1,SIGIRR,SMYD3,SNCA,SOCS2,SOX4,TFPI,TIMP3,TLR4,TRIB2,TWIST1
GO:0035313	wound healing, spreading of epidermal cells	3	10	0.0441	ENSP00000239243,ENSP00000262713,ENSP00000458585	AJUBA,MMP12,MSX2
GO:0048585	negative regulation of response to stimulus	43	1483	0.0445	ENSP00000220772,ENSP00000233156,ENSP00000242261,ENSP00000253063,ENSP00000259526,ENSP00000262713,ENSP00000265362,ENSP00000266085,ENSP00000282561,ENSP00000287820,ENSP00000296677,ENSP00000305725,ENSP00000306157,ENSP00000313079,ENSP00000328977,ENSP00000338345,ENSP00000345179,ENSP00000345826,ENSP00000351209,ENSP00000357429,ENSP00000358045,ENSP00000358596,ENSP00000361004,ENSP00000361628,ENSP00000363089…	AJUBA,APOD,BAMBI,CHAC1,CHST11,CITED1,CXorf57,DUSP5,ECM1,EPHA2,F2RL1,FABP7,GATA3,GJA1,IL13RA2,IL7R,IRF4,LRP4,LYPD1,MMP12,NOV,NR0B1,PEG10,PMEPA1,PPARG,PTPRC,RASSF2,RGS5,RPH3AL,SEMA3A,SERPINB2,SERPINE2,SESN2,SFRP1,SHISA2,SIGIRR,SNAI2,SNCA,SOCS2,TFPI,TIMP3,TLR4,TWIST1
GO:0071402	cellular response to lipoprotein particle stimulus	4	24	0.0445	ENSP00000287820,ENSP00000309757,ENSP00000354995,ENSP00000363089	ABCG1,LPL,PPARG,TLR4
GO:0048519	negative regulation of biological process	114	4953	0.0446	ENSP00000155926,ENSP00000188790,ENSP00000219599,ENSP00000220597,ENSP00000220772,ENSP00000222573,ENSP00000228945,ENSP00000233156,ENSP00000239243,ENSP00000240328,ENSP00000242261,ENSP00000244745,ENSP00000252595,ENSP00000253063,ENSP00000259526,ENSP00000262262,ENSP00000262713,ENSP00000263867,ENSP00000264071,ENSP00000264381,ENSP00000265362,ENSP00000265717,ENSP00000265807,ENSP00000266085,ENSP00000280357…	ABCG1,AJUBA,ANKRD1,APOD,ARHGDIB,ARNT2,BAMBI,BCHE,CAPG,CAPN3,CD200,CD33,CDA,CHAC1,CHST11,CITED1,CITED2,CRADD,CRYAB,CRYM,CXorf57,DAAM2,DUSP5,DYDC2,ECM1,EN2,ENC1,EPHA2,EPHA3,EPRS,ETS2,F2RL1,FABP5,FABP7,FAM134B,FAP,GADD45A,GAS1,GATA3,GEM,GJA1,GPM6B,HDGFRP3,ID4,IL13RA2,IL18,IL7R,IRF4,ITGB8,ITM2A,KRT18,LIMA1,LIMCH1,LRP4,LYPD1,MAP2K6,MEF2C,MITF,MMP12,MMP3,MSX2,NABP1,NANOS1,NFATC2,NOV,NPAS2,NR0B1,PAG1,PE…
GO:0042733	embryonic digit morphogenesis	6	64	0.0453	ENSP00000239243,ENSP00000240328,ENSP00000242261,ENSP00000282561,ENSP00000305725,ENSP00000367888	CHST11,GJA1,LRP4,MSX2,TBX2,TWIST1
GO:0008283	cell population proliferation	24	676	0.0456	ENSP00000188790,ENSP00000242261,ENSP00000244745,ENSP00000256935,ENSP00000259526,ENSP00000263369,ENSP00000280357,ENSP00000290271,ENSP00000291700,ENSP00000296677,ENSP00000299633,ENSP00000306157,ENSP00000333568,ENSP00000334448,ENSP00000340874,ENSP00000351209,ENSP00000357429,ENSP00000367972,ENSP00000392762,ENSP00000401764,ENSP00000411355,ENSP00000411816,ENSP00000444198,ENSP00000480791	CITED1,CITED2,CSGALNACT1,DCT,DOCK2,EPHA2,F2RL1,FABP7,FAP,FGF1,GNG2,HDGFRP3,ID4,IL18,IL7R,MEF2C,MIA,NOV,PRKD1,PTPRC,S100B,SOX4,STC1,TWIST1
GO:0044272	sulfur compound biosynthetic process	10	172	0.0456	ENSP00000261381,ENSP00000266718,ENSP00000287590,ENSP00000305725,ENSP00000348429,ENSP00000361287,ENSP00000398105,ENSP00000411816,ENSP00000436047,ENSP00000480884	ACSL5,B3GNT7,CHAC1,CHST11,CSGALNACT1,LUM,MAT1A,ST3GAL4,ST3GAL6,XYLT1
GO:0050878	regulation of body fluid levels	19	483	0.0461	ENSP00000188790,ENSP00000233156,ENSP00000264316,ENSP00000265717,ENSP00000280612,ENSP00000282561,ENSP00000295522,ENSP00000296641,ENSP00000296677,ENSP00000297268,ENSP00000328405,ENSP00000334448,ENSP00000363089,ENSP00000368632,ENSP00000369586,ENSP00000401645,ENSP00000415786,ENSP00000422464,ENSP00000481249	CLDN1,COL1A2,DGKA,F2RL1,F2RL2,FAP,GATA3,GJA1,GNG2,HBE1,PDGFC,PRKAR2B,SERPINB2,SERPINE2,SLC7A11,SOCS2,TFPI,TLR4,TXK
GO:0045936	negative regulation of phosphate metabolic process	21	562	0.0484	ENSP00000155926,ENSP00000220772,ENSP00000242261,ENSP00000252595,ENSP00000262713,ENSP00000265717,ENSP00000265807,ENSP00000266085,ENSP00000296677,ENSP00000338345,ENSP00000345826,ENSP00000355260,ENSP00000358596,ENSP00000360025,ENSP00000360296,ENSP00000363089,ENSP00000364212,ENSP00000368710,ENSP00000411355,ENSP00000419184,ENSP00000481249	AJUBA,CDA,DUSP5,F2RL1,GADD45A,PMEPA1,PPAP2B,PPP1R14C,PRKAR2B,PTPRC,RASSF2,SFRP1,SH2D4A,SLC27A1,SMYD3,SNCA,SOCS2,TIMP3,TLR4,TRIB2,TWIST1
GO:0001944	vasculature development	19	487	0.0494	ENSP00000188790,ENSP00000222573,ENSP00000240328,ENSP00000244745,ENSP00000259526,ENSP00000280357,ENSP00000282561,ENSP00000297268,ENSP00000304945,ENSP00000316729,ENSP00000333568,ENSP00000340874,ENSP00000345179,ENSP00000351209,ENSP00000353582,ENSP00000358045,ENSP00000370443,ENSP00000401764,ENSP00000480791	ADAMTS6,APOD,CITED1,COL1A2,ECM1,EPHA2,FAP,FGF1,GJA1,IL18,ITGB8,MEF2C,NOV,NRP2,PRKD1,RHOJ,ROBO4,SOX4,TBX2
GO:0030500	regulation of bone mineralization	6	66	0.0499	ENSP00000228938,ENSP00000242261,ENSP00000282561,ENSP00000316861,ENSP00000340874,ENSP00000358045	ECM1,GJA1,GPM6B,MEF2C,MGP,TWIST1

## Sheet: enrichment RCTM
#term ID	term description	observed gene count	background gene count	false discovery rate	matching proteins in your network (IDs)	matching proteins in your network (labels)
HSA-109582	Hemostasis	27	601	0.0134	ENSP00000233156,ENSP00000256925,ENSP00000256935,ENSP00000264071,ENSP00000264712,ENSP00000265717,ENSP00000266085,ENSP00000270077,ENSP00000280612,ENSP00000287152,ENSP00000292125,ENSP00000296641,ENSP00000297268,ENSP00000308970,ENSP00000322788,ENSP00000328405,ENSP00000332215,ENSP00000334448,ENSP00000344468,ENSP00000358045,ENSP00000368632,ENSP00000369586,ENSP00000380666,ENSP00000382334,ENSP00000385706…	CABLES1,COL1A2,DGKA,DOCK2,ECM1,F2RL2,GATA3,GNG2,HBE1,KIF3C,KIF6,MMP1,PRKAR2B,PSG1,PSG2,PSG3,PSG5,PSG6,PSG9,SDC3,SERPINB2,SERPINE2,SLC7A11,SLC7A7,TFPI,TIMP3,TUBB4A
HSA-1474244	Extracellular matrix organization	17	298	0.0149	ENSP00000222573,ENSP00000230538,ENSP00000236826,ENSP00000251582,ENSP00000266718,ENSP00000274341,ENSP00000297268,ENSP00000299855,ENSP00000322788,ENSP00000325146,ENSP00000340998,ENSP00000344468,ENSP00000367888,ENSP00000375778,ENSP00000380349,ENSP00000381949,ENSP00000458585	ADAMTS2,CAPN3,COL12A1,COL13A1,COL1A2,HAPLN1,ITGB8,LAMA4,LAMB3,LRP4,LUM,MMP1,MMP12,MMP3,MMP8,NTN4,SDC3
HSA-202733	Cell surface interactions at the vascular wall	11	135	0.0149	ENSP00000270077,ENSP00000280612,ENSP00000292125,ENSP00000297268,ENSP00000308970,ENSP00000322788,ENSP00000332215,ENSP00000344468,ENSP00000380666,ENSP00000382334,ENSP00000385706	COL1A2,MMP1,PSG1,PSG2,PSG3,PSG5,PSG6,PSG9,SDC3,SLC7A11,SLC7A7
HSA-4085001	Sialic acid metabolism	6	31	0.0149	ENSP00000225276,ENSP00000231461,ENSP00000329214,ENSP00000379353,ENSP00000436047,ENSP00000480884	ST3GAL4,ST3GAL6,ST6GALNAC2,ST6GALNAC3,ST8SIA1,ST8SIA4
HSA-1442490	Collagen degradation	7	64	0.0355	ENSP00000236826,ENSP00000297268,ENSP00000299855,ENSP00000322788,ENSP00000325146,ENSP00000381949,ENSP00000458585	COL12A1,COL13A1,COL1A2,MMP1,MMP12,MMP3,MMP8
