# Supplementary material for: Pleiotropic tumor suppressor functions of WWOX antagonize metastasis
Source: Signal Transduct Target Ther. 2020 Apr 17;5:43. doi: 10.1038/s41392-020-0136-8 (PMC7162874; doi:10.1038/s41392-020-0136-8)
Supplement: Supplementary file 3 — Table S2 [file 41392_2020_136_MOESM3_ESM.xlsx]

## Sheet: Sheet1
Table 2S: Enriched pathways from downregulated genes
Term	P-value
Adherens junction_Homo sapiens_hsa04520	6.89871e-05
Jak-STAT signaling pathway_Homo sapiens_hsa04630	0.00291529
Cell adhesion molecules (CAMs)_Homo sapiens_hsa04514	0.00368747
Inflammatory bowel disease (IBD)_Homo sapiens_hsa05321	0.0130532
Salmonella infection_Homo sapiens_hsa05132	0.0146222
PPAR signaling pathway_Homo sapiens_hsa03320	0.0171538
Protein digestion and absorption_Homo sapiens_hsa04974	0.018379
MAPK signaling pathway_Homo sapiens_hsa04010	0.0219877
Pathogenic Escherichia coli infection_Homo sapiens_hsa05130	0.0241046
Amoebiasis_Homo sapiens_hsa05146	0.0306246
Bladder cancer_Homo sapiens_hsa05219	0.0336536
Axon guidance_Homo sapiens_hsa04360	0.0373353
TGF-beta signaling pathway_Homo sapiens_hsa04350	0.0401889
Focal adhesion_Homo sapiens_hsa04510	0.0413445
Vasopressin-regulated water reabsorption_Homo sapiens_hsa04962	0.0420926
Transcriptional misregulation in cancer_Homo sapiens_hsa05202	0.0449198
