# Supplementary material for: Pleiotropic tumor suppressor functions of WWOX antagonize metastasis
Source: Signal Transduct Target Ther. 2020 Apr 17;5:43. doi: 10.1038/s41392-020-0136-8 (PMC7162874; doi:10.1038/s41392-020-0136-8)
Supplement: Supplementary file 4 — Table S3 [file 41392_2020_136_MOESM4_ESM.xlsx]

## Sheet: Sheet1
Table 3S: Enriched pathways from upregulated genes
Term	P-value
Pathways in cancer	0.00354028
Cell adhesion molecules (CAMs)	0.00446882
Cholinergic synapse	0.00504052
Lysosome	0.00788567
Osteoclast differentiation	0.00916105
Th1 and Th2 cell differentiation	0.00963001
Relaxin signaling pathway	0.0102097
Human immunodeficiency virus 1 infection	0.0104303
PI3K-Akt signaling pathway	0.0118503
Fluid shear stress and atherosclerosis	0.0138644
Kaposi sarcoma-associated herpesvirus infection	0.0163325
Arrhythmogenic right ventricular cardiomyopathy (ARVC)	0.0186105
PPAR signaling pathway	0.0203703
Leukocyte transendothelial migration	0.0210001
Chronic myeloid leukemia	0.0222292
Hedgehog signaling pathway	0.0282518
ECM-receptor interaction	0.0284117
Glycosaminoglycan biosynthesis	0.0384073
Fc gamma R-mediated phagocytosis	0.0394268
Human cytomegalovirus infection	0.0401978
Alcoholism	0.0420288
Human papillomavirus infection	0.0442883
Apelin signaling pathway	0.0443139
Circadian entrainment	0.0479456
