# Supplementary material for: Pleiotropic tumor suppressor functions of WWOX antagonize metastasis
Source: Signal Transduct Target Ther. 2020 Apr 17;5:43. doi: 10.1038/s41392-020-0136-8 (PMC7162874; doi:10.1038/s41392-020-0136-8)
Supplement: Supplementary file 5 — Table S4 [file 41392_2020_136_MOESM5_ESM.xlsx]

## Sheet: NS_20120124_G3_vs_G1
Detector	Mean.G3	Mean.G1	SD.G3	SD.G1	P.val	FoldChange.G3/G1	FoldChange.G3 vs G1	G1-Empty-1	G1-Empty-2	G1-Empty-3	G1-Mutant-1	G1-Mutant-2	G1-Mutant-3	G3-Wox-1	G3-Wox-2	G3-Wox-3
hsa-miR-363	422.501	37.1206	10.1783	16.5418	4.55157e-09	11.3818	11.3818	48.9199	57.9784	44.4505	14.6457	34.7559	21.9731	433.607	413.618	420.277
hsa-miR-146a	3467.2	854.411	183.237	230.067	6.94567e-06	4.058	4.058	968.615	398.852	938.223	923.807	1033.74	863.229	3659.78	3446.82	3295.01
hsa-miR-18b	54.8731	22.776	2.14454	7.63151	5.46598e-05	2.40926	2.40926	13.9771	36.4864	23.8128	22.5319	17.8745	21.9731	56.3574	52.4144	55.8476
hsa-miR-513b	52.4716	17.5007	3.69777	9.95928	0.000140438	2.99826	2.99826	11.1817	36.4864	19.0502	16.8989	10.9233	10.4634	56.3574	48.9961	52.0614
hsa-miR-9	294.057	146.961	20.9689	46.8143	0.000333545	2.00092	2.00092	128.59	72.473	136.527	202.787	189.668	151.719	270.285	309.929	301.956
hsa-let-7i	925.099	568.826	21.4791	113.976	0.000408169	1.62633	1.62633	429.098	747.222	482.605	586.955	635.537	531.54	902.868	945.738	926.692
hsa-miR-188-3p	50.5547	20.9752	1.53331	10.4869	0.000780321	2.41021	2.41021	8.38628	36.4864	30.1628	20.2787	15.8884	14.6487	50.6066	48.9961	52.0614
hsa-miR-1976	23.539	14.3168	1.83017	3.91648	0.00194806	1.64415	1.64415	8.38628	14.4946	17.4627	19.1521	14.8954	11.5097	25.3033	21.6494	23.6643
hsa-miR-92a	3466.35	4564.76	55.7636	500.487	0.0027435	0.759373	-1.31688	4960.48	5115.6	4473.62	4599.88	4558.98	3679.97	3466.55	3522.02	3410.49
hsa-miR-106b	386.923	244.678	32.0505	27.4207	0.00419319	1.58136	1.58136	223.634	253.906	200.027	271.509	253.222	265.77	409.454	401.084	350.231
hsa-miR-135b	229.982	154.773	13.7651	40.7239	0.00517873	1.48594	1.48594	160.737	72.473	171.452	174.622	177.752	171.6	242.682	215.355	231.91
hsa-miR-508-3p	36.0288	17.9111	0.406994	9.80902	0.00619933	2.01154	2.01154	11.1817	36.4864	15.8752	14.6457	19.8605	9.41705	35.6547	36.4622	35.9697
hsa-miR-1257	18.1382	10.7034	0.843412	4.27216	0.00698617	1.69463	1.69463	6.98856	14.4946	17.4627	9.01275	8.93723	7.32437	17.2523	18.2311	18.9314
hsa-miR-320a	77.9252	48.391	9.06903	16.4598	0.0111438	1.61033	1.61033	27.9543	50.981	73.0258	58.5829	33.7629	46.0389	67.8589	85.4582	80.4585
ebv-miR-BHRF1-1	139.671	199.229	14.6555	37.2392	0.0112916	0.701055	-1.42642	219.441	246.908	225.427	174.622	147.961	181.017	141.469	124.199	153.344
hsa-miR-151-5p	266.872	402.823	31.5303	86.8974	0.0118049	0.662504	-1.50943	508.767	311.884	512.768	383.042	361.461	339.014	301.339	259.793	239.482
hsa-miR-503	70.9433	23.2037	14.9341	11.7758	0.0134037	3.05742	3.05742	1.39771	25.4905	34.9254	23.6585	31.7768	21.9731	64.4084	60.3905	88.031
hsa-miR-31	56.3103	127.716	5.47771	47.4312	0.0136441	0.440903	-2.26808	155.146	101.462	207.965	119.419	73.4839	108.819	50.6066	61.5299	56.7942
hsa-miR-92b	146.845	199.947	17.5866	30.8618	0.0145661	0.734421	-1.36162	213.85	144.946	231.778	208.42	215.487	185.202	159.871	153.825	126.84
ebv-miR-BHRF1-3	143.992	172.509	8.68684	18.818	0.0171404	0.834691	-1.19805	152.351	181.432	187.327	147.584	172.786	193.573	146.069	134.454	151.451
hsa-miR-93	266.275	197.299	8.35705	51.2226	0.0206047	1.3496	1.3496	209.657	115.957	273.053	178.002	212.508	194.619	259.934	275.745	263.146
hsa-miR-490-3p	74.1817	55.4989	6.61466	4.68826	0.0213175	1.33663	1.33663	50.3177	57.9784	63.5007	55.2031	52.6304	53.3633	81.6607	71.7849	69.0996
hsa-miR-509-3p	102.93	61.5304	16.1512	22.732	0.0213619	1.67283	1.67283	51.7154	65.4756	104.776	58.5829	44.6862	43.9462	117.315	85.4582	106.016
hsa-let-7d	2997.89	2185.27	193.887	635.164	0.0258642	1.37186	1.37186	1779.29	3461.21	1824.06	2058.29	2043.65	1945.14	3195.12	2991.04	2807.53
hsa-miR-362-3p	79.7195	44.9575	13.8149	7.22309	0.0354626	1.77322	1.77322	43.3291	57.9784	46.038	45.0638	40.7141	36.6219	79.3604	66.0877	93.7104
hsa-let-7f	4431.12	2768.7	706.504	1186.26	0.0366487	1.60044	1.60044	2764.68	500.814	2830.54	3626.51	3790.38	3099.26	5229.73	4176.06	3887.56
hsa-miR-450a	169.439	404.065	3.08195	205.982	0.0384301	0.419336	-2.38472	261.372	798.203	242.89	404.447	415.085	302.392	172.523	166.359	169.436
hsa-miR-25	1847.49	1307.23	153.624	476.88	0.0415637	1.41329	1.41329	1083.23	2271.15	1047.76	1200.95	1187.66	1052.62	1975.96	1889.2	1677.32
ebv-miR-BART9	299.89	404.719	29.6905	94.4926	0.0443856	0.740982	-1.34956	385.769	587.781	352.429	325.586	363.447	413.304	284.087	281.442	334.139
hsa-miR-99a	979.298	805.047	33.9936	172.602	0.0566422	1.21645	1.21645	795.299	500.814	777.884	944.086	995.012	817.19	1016.73	970.805	950.356
hsa-miR-302c	59.5346	40.8603	9.92628	14.2213	0.0636879	1.45703	1.45703	23.7611	65.4756	42.863	43.9372	37.735	31.3902	54.0571	53.5538	70.9928
hsa-miR-193a-5p	71.9112	101.962	15.9782	23.0622	0.0642088	0.705273	-1.41789	82.4651	144.946	109.539	90.1275	87.3863	97.3095	86.2613	54.6933	74.779
hsa-miR-10a	1110.3	1423.56	66.5268	329.918	0.0685655	0.779945	-1.28214	1485.77	2061.23	1282.71	1258.41	1293.91	1159.34	1183.5	1093.87	1053.53
hcmv-miR-US25-2-5p	8.881	6.66184	0.794747	2.33921	0.0763397	1.33312	1.33312	4.19314	7.49721	9.5251	5.63297	8.93723	4.18535	9.2012	7.9761	9.4657
hsa-miR-449b	28.098	19.6635	1.08643	9.32998	0.07787	1.42894	1.42894	13.9771	36.4864	14.2877	24.7851	15.8884	12.5561	27.6036	27.3466	29.3437
hsa-miR-891a	32.1402	173.617	13.8875	159.11	0.0814169	0.185121	-5.40186	317.281	311.884	327.029	27.0383	21.8466	36.6219	46.006	18.2311	32.1834
hsa-miR-191	415.236	497.46	47.5121	70.924	0.0850885	0.834713	-1.19802	423.507	631.265	493.718	474.296	499.492	462.482	461.21	418.176	366.323
hsa-miR-497	72.8554	56.1394	7.93466	17.1126	0.0855517	1.29776	1.29776	47.5222	86.9676	42.863	54.0765	63.5537	41.8535	81.6607	70.6455	66.2599
hsa-miR-455-5p	14.2162	44.7335	4.42876	35.0762	0.0867317	0.317799	-3.14664	26.5565	115.957	28.5753	37.1776	29.7908	30.3438	14.952	18.2311	9.4657
hsa-let-7e	556.068	630.648	35.2978	79.3602	0.0923697	0.881741	-1.13412	546.506	736.726	569.919	662.437	699.09	569.208	588.877	560.606	518.72
hsa-miR-23b	96.9338	117.575	4.09821	24.4619	0.0950047	0.824443	-1.21294	82.4651	144.946	120.651	126.179	137.038	94.1705	100.063	92.2949	98.4433
hsa-miR-22	433.097	951.221	40.3294	629.4	0.0999643	0.455306	-2.19632	703.05	2227.67	831.859	651.171	637.523	656.054	479.613	407.921	411.758
hsa-miR-100	6679.14	10794.5	150.698	5031.09	0.101498	0.618757	-1.61614	14484.5	2547.05	17173.8	10626	11157.6	8777.73	6552.41	6845.77	6639.24
hsa-miR-582-5p	116.035	89.4978	18.725	17.9992	0.11329	1.29651	1.29651	114.612	108.959	87.3135	74.3552	77.456	74.29	135.718	113.944	98.4433
hsa-miR-507	16.4154	9.81173	4.63862	3.00245	0.114595	1.67304	1.67304	11.1817	14.4946	11.1126	6.75956	6.95118	8.37071	13.8018	13.6733	21.7711
hsa-miR-101	69.0406	53.7785	10.9117	12.3154	0.121714	1.2838	1.2838	33.5451	57.9784	49.213	70.9754	57.5955	53.3633	78.2102	56.9722	71.9393
hsa-miR-221	2796.6	3750.85	225.489	1258.69	0.125399	0.745592	-1.34122	3635.45	1313.51	4403.77	4673.11	4565.93	3913.31	3014.54	2811.01	2564.26
hsa-miR-492	65.5223	47.208	8.02294	23.4378	0.130522	1.38795	1.38795	16.7726	86.9676	52.3881	51.8233	39.721	35.5755	66.7087	56.9722	72.8859
hsa-miR-99b	92.8416	131.102	5.71401	52.117	0.133078	0.708163	-1.4121	120.203	217.919	168.277	107.026	87.3863	85.7998	86.2613	95.7132	96.5501
hsa-miR-15a	1110.9	1364.15	17.1898	351.213	0.13781	0.814356	-1.22796	960.229	1821.32	960.448	1517.52	1601.75	1323.62	1097.24	1105.26	1130.2
hsa-miR-214	22.5663	40.1051	8.83399	23.194	0.147743	0.562678	-1.77721	29.352	79.9702	28.5753	21.4053	24.8256	56.5023	20.7027	14.8128	32.1834
hsa-miR-455-3p	54.6446	70.7996	8.51992	21.0994	0.147746	0.77182	-1.29564	62.8971	101.462	92.076	59.7095	61.5676	47.0852	44.8559	60.3905	58.6873
hsa-miR-125b	12213.4	18430.2	1930.09	8801.91	0.150609	0.662685	-1.50901	27897	4673.26	27595.8	17893.7	18979.7	13541.7	10014.4	13626.6	12999.2
hsa-miR-103	1156.84	948.354	100.437	289.498	0.159045	1.21984	1.21984	1004.96	398.852	1173.18	1173.91	1045.66	893.573	1222.61	1206.67	1041.23
hsa-miR-30b	2949.83	2385.17	355.386	738.406	0.165635	1.23674	1.23674	2680.81	907.162	2814.67	2819.86	2667.27	2421.23	3271.03	3010.41	2568.04
hsa-miR-422a	41.813	32.7939	2.6671	13.6656	0.172667	1.27502	1.27502	27.9543	57.9784	36.5129	31.5446	21.8466	20.9268	44.8559	39.8805	40.7025
hsa-miR-29c	137.647	226.359	0.693835	138.494	0.177439	0.608091	-1.64449	173.316	507.811	179.389	148.71	185.696	163.229	136.868	137.873	138.199
hsa-miR-875-3p	10.7265	8.72867	1.78887	1.52226	0.182279	1.22888	1.22888	9.78399	7.49721	7.93759	6.75956	9.93026	10.4634	12.6517	9.11554	10.4123
hsa-miR-126	48.6615	122.547	2.13212	118.957	0.188688	0.397085	-2.51835	32.1474	355.368	41.2755	102.52	118.17	85.7998	50.6066	48.9961	46.3819
hsa-let-7c	1305.15	1030.06	230.96	310.645	0.190289	1.26706	1.26706	844.219	544.297	976.323	1421.76	1193.62	1200.15	1542.35	1292.13	1080.98
hsa-miR-20a+hsa-miR-20b	3655.09	2835.62	523.525	1189.88	0.195166	1.28899	1.28899	2380.3	859.68	2441.6	4079.4	3711.93	3540.81	4210.7	3583.55	3171.01
kshv-miR-K12-4-3p	8.49405	15.0856	1.39077	10.8569	0.199831	0.563058	-1.77602	6.98856	36.4864	11.1126	14.6457	12.9093	8.37071	6.9009	9.11554	9.4657
hsa-miR-185	95.4049	76.031	16.0942	24.1718	0.202824	1.25482	1.25482	55.9085	123.454	69.8508	68.7222	75.47	62.7803	113.865	84.3188	88.031
hsa-miR-378	202.051	159.924	26.7125	63.373	0.204741	1.26342	1.26342	155.146	268.4	198.44	112.659	118.17	106.727	198.976	230.167	177.009
hsa-miR-383	1.07872	1.52501	0.114571	0.756741	0.212347	0.707353	-1.41372	1.39771	2.99888	1.58752	1.12659	0.993026	1.04634	1.15015	1.13944	0.94657
hsa-miR-210	78.0049	60.4142	10.5878	27.6922	0.214102	1.29117	1.29117	40.5337	115.957	53.9756	54.0765	46.6722	51.2706	89.7117	75.2032	69.0996
hsa-miR-301b	36.3849	45.3599	5.96637	13.7696	0.21564	0.802138	-1.24667	36.3405	72.473	38.1004	43.9372	44.6862	36.6219	29.9039	37.6016	41.6491
hsa-miR-431	37.5957	84.8966	4.68725	83.3022	0.223548	0.442842	-2.25814	51.7154	253.906	68.2633	43.9372	48.6583	42.8999	32.2042	39.8805	40.7025
hsa-miR-29a	9366.94	12288.2	286.715	5209.9	0.22854	0.762269	-1.31187	10670.1	22581.6	12042.9	9854.32	10551.9	8028.56	9044.78	9594.11	9461.91
hsa-miR-509-3-5p	13.6269	8.85132	3.77444	7.04659	0.228545	1.53954	1.53954	8.38628	21.9918	1.58752	9.01275	7.94421	4.18535	11.5015	11.3944	17.9848
hsa-let-7b	1356.82	1493.62	53.7136	239.561	0.231528	0.908409	-1.10083	1264.93	1893.8	1395.43	1554.7	1587.85	1265.02	1373.28	1400.38	1296.8
hsa-miR-1293	9.65134	6.78389	2.91194	2.88525	0.234063	1.42268	1.42268	9.78399	7.49721	9.5251	5.63297	1.98605	6.27803	12.6517	6.83666	9.4657
hsa-miR-1179	24.9904	20.663	1.07834	7.88852	0.240599	1.20943	1.20943	15.3748	36.4864	17.4627	16.8989	17.8745	19.8804	24.1532	26.2072	24.6108
hsa-miR-532-3p	54.3802	45.2044	6.98132	14.4938	0.240975	1.20299	1.20299	34.9428	72.473	42.863	47.3169	31.7768	41.8535	57.5075	59.251	46.3819
hsa-miR-484	112.194	131.71	12.244	33.1838	0.243259	0.851827	-1.17395	138.374	72.473	138.114	174.622	139.024	127.653	121.916	116.223	98.4433
hsa-miR-96	1124.38	1080.51	35.945	67.3207	0.244532	1.0406	1.0406	1017.53	1132.08	1112.85	1140.11	1104.24	976.234	1165.1	1110.96	1097.07
hsa-miR-16	7002.18	5587.26	379.429	2601.4	0.244699	1.25324	1.25324	5397.97	530.303	7142.24	7103.17	7431.81	5918.09	6981.41	7391.57	6633.56
hsa-miR-1271	21.3042	35.5807	6.81212	25.8081	0.24992	0.598757	-1.67013	18.1703	86.9676	30.1628	31.5446	27.8047	18.8341	20.7027	14.8128	28.3971
hsa-miR-30a	107.621	97.9658	7.02247	16.2452	0.254227	1.09856	1.09856	111.817	123.454	93.6635	83.368	83.4142	92.0778	100.063	113.944	108.856
hsa-miR-1322	20.4314	32.7462	1.46231	23.5293	0.256858	0.623932	-1.60274	20.9657	79.9702	28.5753	28.1648	17.8745	20.9268	21.8529	20.51	18.9314
hsa-miR-23a	2558.48	3959.16	115.909	2684.7	0.257756	0.646216	-1.54747	2845.74	9411.5	3162.33	2906.61	3052.56	2376.24	2446.37	2551.21	2677.85
hsa-miR-212	28.6516	19.5731	10.1068	2.50262	0.258044	1.46382	1.46382	15.3748	21.9918	22.2252	19.1521	19.8605	18.8341	40.2553	23.9283	21.7711
hsa-miR-18a	98.1886	122.736	13.4603	45.137	0.262701	0.799999	-1.25	64.2948	203.424	111.126	113.786	117.177	126.607	112.715	95.7132	86.1379
hsa-miR-891b	34.8692	79.7211	5.88694	86.8777	0.262731	0.437389	-2.28629	69.8856	253.906	55.5631	40.5574	22.8396	35.5755	31.0541	31.9044	41.6491
hsa-miR-1975	36.5408	51.0886	2.34345	28.5228	0.268308	0.715244	-1.39812	44.7268	108.959	34.9254	39.4308	38.728	39.7609	36.8048	38.7411	34.0765
hsa-miR-381	9.76921	14.0682	2.52896	7.94255	0.26847	0.694419	-1.44005	13.9771	28.9892	6.35007	14.6457	8.93723	11.5097	9.2012	12.5339	7.57256
hsv2-miR-H4-5p	22.321	17.5751	2.03877	9.16549	0.272595	1.27004	1.27004	12.5794	28.9892	28.5753	16.8989	7.94421	10.4634	20.7027	21.6494	24.6108
hsa-miR-660	11.0587	2.19143	10.3339	2.3653	0.274076	5.04636	5.04636	1.39771	6.9974	1.58752	1.12659	0.993026	1.04634	1.15015	10.255	21.7711
hsa-miR-607	25.8941	59.8268	6.76801	67.4851	0.275102	0.432817	-2.31044	47.5222	195.927	39.6879	29.2914	29.7908	16.7414	31.0541	18.2311	28.3971
hsa-miR-1537	52.9026	81.3594	4.57927	56.8572	0.276247	0.650234	-1.53791	65.6925	195.927	69.8508	60.8361	46.6722	49.1779	54.0571	47.8566	56.7942
hsa-miR-206	55.4078	136.706	8.26526	165.698	0.283806	0.405306	-2.46727	64.2948	474.324	87.3135	72.102	62.5606	59.6413	46.006	61.5299	58.6873
hsa-miR-139-5p	28.3837	37.4755	7.42312	16.0874	0.284363	0.757393	-1.32032	34.9428	65.4756	46.038	31.5446	23.8326	23.0195	36.8048	22.7889	25.5574
hsa-miR-889	33.9464	73.3767	2.55019	81.5384	0.289661	0.462632	-2.16155	40.5337	239.411	49.213	42.8106	33.7629	34.5292	36.8048	31.9044	33.13
hsa-miR-107	85.9727	119.897	5.22981	70.3629	0.292009	0.717055	-1.39459	100.635	261.403	109.539	89.0009	82.4211	76.3827	90.8619	86.5977	80.4585
hsa-miR-2115	17.525	31.1355	5.25152	27.825	0.293474	0.562863	-1.77663	19.568	86.9676	28.5753	20.2787	18.8675	12.5561	23.003	12.5339	17.0383
hsa-miR-1261	15.0414	23.66	1.93261	17.9377	0.29497	0.635731	-1.57299	22.3634	57.9784	23.8128	14.6457	16.8814	6.27803	17.2523	13.6733	14.1986
hsa-miR-2117	27.3074	44.9931	7.73534	36.0418	0.294991	0.606924	-1.64765	16.7726	115.957	25.4003	42.8106	39.721	29.2975	19.5526	27.3466	35.0231
hsa-miR-485-5p	12.1755	23.8358	5.11744	23.9931	0.29906	0.510809	-1.95768	9.78399	72.473	14.2877	18.0255	15.8884	12.5561	12.6517	6.83666	17.0383
hsa-miR-454	42.3356	61.1965	6.16692	39.5595	0.301589	0.691798	-1.44551	53.1131	137.949	66.6757	37.1776	37.735	34.5292	49.4565	38.7411	38.8094
hsa-miR-483-3p	13.8174	20.5648	6.50307	11.642	0.30374	0.671898	-1.48832	13.9771	43.4838	20.6377	16.8989	16.8814	11.5097	12.6517	7.9761	20.8245
hsa-miR-133a	24.6761	47.3378	5.76556	48.0558	0.303781	0.521276	-1.91837	22.3634	144.946	30.1628	33.7978	30.7838	21.9731	26.4535	18.2311	29.3437
hsa-miR-27b	1.07872	2.27473	0.114571	2.56849	0.306183	0.474219	-2.10873	1.39771	7.49721	1.58752	1.12659	0.993026	1.04634	1.15015	1.13944	0.94657
hsa-miR-320c	1.07872	2.27473	0.114571	2.56849	0.306183	0.474219	-2.10873	1.39771	7.49721	1.58752	1.12659	0.993026	1.04634	1.15015	1.13944	0.94657
hsa-miR-485-3p	1.07872	2.27473	0.114571	2.56849	0.306183	0.474219	-2.10873	1.39771	7.49721	1.58752	1.12659	0.993026	1.04634	1.15015	1.13944	0.94657
hsa-miR-494	1.07872	2.27473	0.114571	2.56849	0.306183	0.474219	-2.10873	1.39771	7.49721	1.58752	1.12659	0.993026	1.04634	1.15015	1.13944	0.94657
hsa-miR-544	1.07872	2.27473	0.114571	2.56849	0.306183	0.474219	-2.10873	1.39771	7.49721	1.58752	1.12659	0.993026	1.04634	1.15015	1.13944	0.94657
hsa-miR-590-5p	1.07872	2.27473	0.114571	2.56849	0.306183	0.474219	-2.10873	1.39771	7.49721	1.58752	1.12659	0.993026	1.04634	1.15015	1.13944	0.94657
hsa-miR-662	10.4681	8.56593	2.00992	3.05507	0.306499	1.22206	1.22206	6.98856	14.4946	7.93759	6.75956	8.93723	6.27803	10.3514	12.5339	8.51913
hsa-miR-33a	31.8509	42.1481	6.86296	20.6438	0.307277	0.755689	-1.3233	23.7611	79.9702	49.213	36.051	37.735	26.1585	35.6547	23.9283	35.9697
hsa-miR-330-5p	31.5711	75.5779	4.43232	95.1186	0.309026	0.417729	-2.3939	51.7154	268.4	47.6255	25.9117	35.7489	24.0658	26.4535	34.1833	34.0765
hsa-miR-624	21.8459	44.9681	6.28255	49.5805	0.309054	0.485808	-2.05843	30.7497	144.946	34.9254	24.7851	21.8466	12.5561	27.6036	22.7889	15.1451
hsv1-miR-H7	19.6896	37.8954	7.56343	38.6028	0.310224	0.519578	-1.92464	27.9543	115.957	25.4003	23.6585	21.8466	12.5561	27.6036	12.5339	18.9314
hsa-miR-362-5p	79.4933	66.9758	12.1423	22.0966	0.31089	1.1869	1.1869	71.2834	108.959	53.9756	61.9627	58.5885	47.0852	66.7087	80.9005	90.8707
hsa-miR-342-3p	30.2828	37.7018	5.835	14.5081	0.312592	0.803219	-1.24499	34.9428	65.4756	33.3379	39.4308	25.8187	27.2048	36.8048	28.4861	25.5574
hsa-miR-1183	28.5551	57.9886	5.29356	64.6394	0.317077	0.492427	-2.03076	48.9199	188.43	33.3379	31.5446	25.8187	19.8804	29.9039	33.0438	22.7177
hsa-miR-892a	21.1612	46.9179	8.8015	56.0004	0.317438	0.451027	-2.21716	15.3748	159.441	41.2755	14.6457	28.7977	21.9731	31.0541	18.2311	14.1986
hsa-miR-335	81.0803	113.01	6.55619	70.16	0.317827	0.717459	-1.39381	82.4651	253.906	106.364	87.8743	79.4421	68.012	82.8108	86.5977	73.8325
hsa-miR-324-5p	36.7742	54.0162	6.1619	37.6061	0.319413	0.680799	-1.46886	39.136	130.451	34.9254	34.9244	40.7141	43.9462	31.0541	43.2988	35.9697
hsa-miR-634	19.1455	35.434	2.64038	36.0807	0.320492	0.540316	-1.85077	20.9657	108.959	23.8128	18.0255	18.8675	21.9731	16.1021	20.51	20.8245
hsa-miR-655	65.1996	132.533	6.38103	149.758	0.321378	0.491951	-2.03272	104.828	435.338	87.3135	58.5829	52.6304	56.5023	64.4084	59.251	71.9393
hsa-miR-520a-5p	18.7859	36.7185	3.15451	40.2241	0.326182	0.51162	-1.95457	13.9771	115.957	41.2755	14.6457	20.8535	13.6024	20.7027	20.51	15.1451
hsa-miR-1201	21.7042	46.4027	4.1986	55.418	0.326214	0.467736	-2.13796	22.3634	159.441	26.9878	23.6585	20.8535	25.1121	25.3033	17.0916	22.7177
hsa-miR-219-2-3p	18.5454	27.6614	5.45738	19.5169	0.326421	0.670445	-1.49155	15.3748	65.4756	31.7503	15.7723	20.8535	16.7414	24.1532	18.2311	13.252
hsa-miR-1306	11.4147	14.7088	1.09233	7.33239	0.32709	0.776046	-1.28858	12.5794	28.9892	9.5251	15.7723	10.9233	10.4634	10.3514	12.5339	11.3588
kshv-miR-K12-6-3p	16.5547	13.701	3.72141	3.32321	0.329319	1.20828	1.20828	16.7726	7.49721	12.7001	14.6457	14.8954	15.6951	17.2523	12.5339	19.878
hsa-miR-424	59.1714	355.347	5.50207	672.218	0.329788	0.166517	-6.00539	78.2719	1726.86	65.0882	63.0893	78.449	120.329	57.5075	54.6933	65.3133
ebv-miR-BHRF1-2	12.3077	18.2698	3.81091	12.766	0.329905	0.673664	-1.48442	12.5794	43.4838	19.0502	10.1393	13.9024	10.4634	13.8018	7.9761	15.1451
hsa-miR-127-3p	18.3145	26.9971	4.08826	19.161	0.32996	0.678387	-1.47409	13.9771	65.4756	19.0502	24.7851	19.8605	18.8341	13.8018	19.3705	21.7711
hsa-miR-211	30.9531	22.6983	5.86663	17.3715	0.330104	1.36368	1.36368	16.7726	57.9784	17.4627	12.3925	15.8884	15.6951	28.7538	37.6016	26.504
hcmv-miR-US33-5p	20.0087	59.054	8.68041	88.4167	0.331252	0.338821	-2.95141	26.5565	239.411	20.6377	27.0383	21.8466	18.8341	28.7538	11.3944	19.878
hsa-miR-2053	40.9271	77.8073	3.55854	83.959	0.331549	0.526006	-1.90112	58.7039	246.908	60.3257	42.8106	28.7977	29.2975	43.7057	42.1594	36.9162
hsa-miR-425	65.4805	91.8108	4.10646	60.1168	0.333564	0.713212	-1.40211	47.5222	210.422	82.5509	89.0009	58.5885	62.7803	70.1592	63.8088	62.4736
hsa-miR-340	121.756	98.3924	22.0654	45.406	0.333671	1.23745	1.23745	68.4879	188.43	69.8508	86.7477	97.3165	79.5217	147.219	108.247	109.802
hsa-miR-569	16.7988	25.7743	4.35335	19.9491	0.333752	0.651766	-1.53429	20.9657	65.4756	9.5251	16.8989	20.8535	20.9268	14.952	13.6733	21.7711
hsa-miR-2277	12.2934	19.359	2.97925	15.859	0.334475	0.635022	-1.57475	9.78399	50.981	12.7001	9.01275	15.8884	17.7878	9.2012	12.5339	15.1451
hsa-miR-542-5p	43.9073	89.9405	9.40878	105.574	0.336388	0.488182	-2.04842	41.9314	304.887	53.9756	50.6967	53.6234	34.5292	49.4565	33.0438	49.2216
hsa-miR-361-3p	71.9184	111.913	3.51753	92.1969	0.336947	0.642626	-1.55611	93.6468	297.389	82.5509	83.368	49.6513	64.873	67.8589	74.0638	73.8325
hsa-miR-616	13.8305	30.4522	2.11191	38.5746	0.340287	0.454171	-2.20181	12.5794	108.959	19.0502	15.7723	15.8884	10.4634	14.952	11.3944	15.1451
ebv-miR-BART3	27.461	53.2412	5.7416	59.629	0.34047	0.515784	-1.9388	39.136	173.935	34.9254	25.9117	28.7977	16.7414	27.6036	21.6494	33.13
hsa-miR-377	29.1088	64.6086	1.89497	82.6815	0.34122	0.450541	-2.21955	47.5222	232.414	25.4003	31.5446	28.7977	21.9731	27.6036	28.4861	31.2368
hsa-miR-654-5p	19.1634	41.1157	3.80267	51.0216	0.341611	0.466084	-2.14554	20.9657	144.946	26.9878	20.2787	18.8675	14.6487	21.8529	14.8128	20.8245
hsa-miR-1259	25.1833	36.5884	4.02725	26.2603	0.34239	0.688285	-1.45289	19.568	86.9676	42.863	29.2914	18.8675	21.9731	24.1532	29.6255	21.7711
hsa-miR-320b	28.4278	24.296	4.97633	6.74838	0.34269	1.17006	1.17006	22.3634	36.4864	17.4627	21.4053	20.8535	27.2048	32.2042	22.7889	30.2902
hiv1-miR-H1	36.2431	74.2077	5.46691	88.8804	0.344336	0.488401	-2.0475	53.1131	253.906	47.6255	42.8106	25.8187	21.9731	42.5556	33.0438	33.13
hsa-miR-1	17.1143	29.4329	4.89459	28.4074	0.344838	0.581468	-1.71978	19.568	86.9676	22.2252	20.2787	12.9093	14.6487	14.952	13.6733	22.7177
hsa-miR-517c+hsa-miR-519a	32.2247	59.6153	9.00154	63.5892	0.345058	0.540544	-1.84999	41.9314	188.43	44.4505	24.7851	28.7977	29.2975	29.9039	42.1594	24.6108
hsa-miR-1323	26.8907	49.9077	3.20342	54.0391	0.345511	0.538808	-1.85595	32.1474	159.441	38.1004	24.7851	19.8605	25.1121	26.4535	23.9283	30.2902
hsa-miR-449c	18.5966	13.5046	2.99753	11.5129	0.347548	1.37706	1.37706	8.38628	36.4864	4.76255	9.01275	11.9163	10.4634	21.8529	15.9522	17.9848
hsa-miR-220a	15.5844	28.126	6.19917	28.9704	0.350343	0.55409	-1.80476	19.568	86.9676	19.0502	15.7723	15.8884	11.5097	11.5015	12.5339	22.7177
hsa-miR-1909	9.18582	16.5092	3.01511	17.1227	0.351335	0.556405	-1.79725	11.1817	50.981	9.5251	11.2659	11.9163	4.18535	5.75075	11.3944	10.4123
hsa-miR-133b	28.4218	63.4779	9.99123	82.9809	0.352088	0.447744	-2.23342	36.3405	232.414	33.3379	28.1648	31.7768	18.8341	32.2042	17.0916	35.9697
hsa-miR-1321	30.0899	53.5208	6.04887	55.6368	0.352728	0.562209	-1.7787	34.9428	166.938	31.7503	31.5446	29.7908	26.1585	36.8048	25.0677	28.3971
ebv-miR-BART19-5p	10.286	7.20403	4.15745	4.22369	0.353884	1.42781	1.42781	1.39771	14.4946	6.35007	6.75956	7.94421	6.27803	13.8018	5.69722	11.3588
hsa-miR-223	1.07872	8.52241	0.114571	17.8635	0.354229	0.126575	-7.90047	1.39771	44.9833	1.58752	1.12659	0.993026	1.04634	1.15015	1.13944	0.94657
hsa-miR-572	43.2751	70.4582	3.37582	65.4625	0.356453	0.614195	-1.62815	50.3177	203.424	49.213	47.3169	33.7629	38.7145	47.1562	41.0199	41.6491
hsa-miR-432	21.6757	40.3379	5.1325	44.6879	0.356819	0.537352	-1.86098	32.1474	130.451	23.8128	25.9117	11.9163	17.7878	16.1021	26.2072	22.7177
hcmv-miR-UL70-5p	26.2084	42.8278	2.54476	40.0677	0.357312	0.611948	-1.63413	22.3634	123.454	25.4003	37.1776	30.7838	17.7878	28.7538	26.2072	23.6643
hsa-miR-1252	13.821	32.5562	6.99396	44.6034	0.357486	0.424528	-2.35556	12.5794	123.454	12.7001	19.1521	14.8954	12.5561	13.8018	6.83666	20.8245
hsa-miR-1251	29.3362	54.0374	7.08194	59.2356	0.357774	0.542886	-1.84201	27.9543	173.935	33.3379	20.2787	25.8187	42.8999	36.8048	28.4861	22.7177
hsa-miR-615-5p	65.9794	107.459	3.17913	100.673	0.359432	0.613994	-1.62868	81.0673	311.884	74.6133	55.2031	66.5327	55.4559	69.009	62.6694	66.2599
hsa-miR-125a-3p	1.07872	18.8519	0.114571	43.1647	0.359464	0.0572208	-17.4762	1.39771	106.96	1.58752	1.12659	0.993026	1.04634	1.15015	1.13944	0.94657
hsa-miR-134	50.3523	87.2613	9.81099	89.0404	0.359807	0.577029	-1.73301	60.1017	268.4	58.7381	41.684	49.6513	44.9926	49.4565	41.0199	60.5805
hsa-miR-551b	31.9033	65.599	3.95807	81.8324	0.360071	0.486338	-2.05618	29.352	232.414	31.7503	37.1776	36.742	26.1585	29.9039	36.4622	29.3437
hsa-miR-579	1.07872	23.1003	0.114571	53.571	0.360189	0.0466972	-21.4145	1.39771	132.451	1.58752	1.12659	0.993026	1.04634	1.15015	1.13944	0.94657
hsa-miR-648	31.0698	69.8065	4.24549	94.1407	0.360298	0.445085	-2.24676	39.136	261.403	38.1004	20.2787	33.7629	26.1585	28.7538	28.4861	35.9697
hsa-miR-1228	27.6574	51.2706	3.31964	57.4037	0.360782	0.539441	-1.85377	43.3291	166.938	33.3379	21.4053	24.8256	17.7878	28.7538	23.9283	30.2902
hsa-miR-220b	23.8712	50.3507	4.91143	64.3093	0.361025	0.474098	-2.10927	23.7611	181.432	26.9878	19.1521	28.7977	21.9731	28.7538	23.9283	18.9314
hsa-miR-1280	24.7499	40.0993	2.54447	37.3187	0.361182	0.617214	-1.62018	30.7497	115.957	22.2252	25.9117	24.8256	20.9268	27.6036	23.9283	22.7177
hsa-miR-2116	7.73442	6.13196	1.49968	3.42142	0.362005	1.26133	1.26133	9.78399	7.49721	1.58752	7.88616	7.94421	2.09268	6.9009	6.83666	9.4657
hsa-miR-192	1.07872	86.66	0.114571	209.259	0.362439	0.0124477	-80.3359	1.39771	513.809	1.58752	1.12659	0.993026	1.04634	1.15015	1.13944	0.94657
hsa-miR-193a-3p	1.07872	158.3	0.114571	384.741	0.362794	0.00681441	-146.748	1.39771	943.649	1.58752	1.12659	0.993026	1.04634	1.15015	1.13944	0.94657
ebv-miR-BART16	1.07872	211.197	0.114571	514.311	0.362901	0.00510765	-195.785	1.39771	1261.03	1.58752	1.12659	0.993026	1.04634	1.15015	1.13944	0.94657
hsa-miR-216a	104.351	133.459	20.0385	67.1038	0.363053	0.781901	-1.27893	114.612	79.9702	266.703	101.393	126.114	111.958	125.366	85.4582	102.23
hcmv-miR-US33-3p	39.7985	59.4174	11.4824	46.1107	0.363063	0.669811	-1.49296	48.9199	152.443	49.213	32.6712	38.728	34.5292	32.2042	34.1833	53.0079
hsa-miR-367	27.0288	56.4407	4.05432	72.0418	0.36405	0.478888	-2.08817	26.5565	203.424	28.5753	25.9117	23.8326	30.3438	27.6036	30.765	22.7177
hsa-miR-483-5p	25.3118	45.5318	6.09637	49.2967	0.365349	0.555916	-1.79883	36.3405	144.946	31.7503	23.6585	21.8466	14.6487	24.1532	31.9044	19.878
hsa-miR-220c	29.672	51.2659	3.94748	53.1082	0.366486	0.578787	-1.72775	32.1474	159.441	34.9254	28.1648	27.8047	25.1121	26.4535	28.4861	34.0765
hsa-miR-522	26.8537	63.3317	5.95918	90.0478	0.367805	0.424017	-2.3584	30.7497	246.908	28.5753	28.1648	27.8047	17.7878	33.3544	21.6494	25.5574
hsa-miR-1299	16.3678	23.725	1.35091	18.155	0.367961	0.689896	-1.44949	8.38628	57.9784	28.5753	18.0255	17.8745	11.5097	17.2523	14.8128	17.0383
kshv-miR-K12-12	108.951	158.519	18.8677	120.962	0.368363	0.687306	-1.45496	132.783	391.854	107.951	73.2286	69.5118	175.785	106.964	91.1554	128.734
hsa-miR-147b	19.1527	35.2414	1.45041	39.9322	0.369365	0.543471	-1.84002	26.5565	115.957	22.2252	16.8989	9.93026	19.8804	18.4024	18.2311	20.8245
hsa-miR-934	57.739	78.3463	4.18516	51.0638	0.370118	0.736971	-1.3569	65.6925	181.432	63.5007	60.8361	53.6234	44.9926	60.958	59.251	53.0079
hsa-miR-323-3p	15.8081	26.6086	3.25338	26.6677	0.370829	0.594098	-1.68322	20.9657	79.9702	22.2252	7.88616	12.9093	15.6951	19.5526	13.6733	14.1986
hsa-miR-562	37.129	69.5308	6.473	80.4557	0.370958	0.533993	-1.87268	30.7497	232.414	53.9756	41.684	23.8326	34.5292	43.7057	30.765	36.9162
hsa-miR-19b	2324	2070.69	186.38	590.289	0.371265	1.12233	1.12233	1622.74	1197.05	2114.57	2692.56	2694.08	2103.14	2110.53	2454.36	2407.13
hsa-miR-554	24.5701	59.825	5.04369	88.2003	0.373385	0.410699	-2.43487	30.7497	239.411	30.1628	19.1521	24.8256	14.6487	29.9039	23.9283	19.878
kshv-miR-K12-10a+kshv-miR-K12-10b	19.0884	36.1493	2.41397	42.819	0.374761	0.528043	-1.89378	19.568	123.454	22.2252	18.0255	16.8814	16.7414	18.4024	17.0916	21.7711
ebv-miR-BART6-5p	86.499	181.39	7.10571	238.695	0.37513	0.476867	-2.09702	100.635	667.752	95.251	85.6211	79.4421	59.6413	81.6607	83.1793	94.657
hsa-miR-130b	110.213	120.875	9.38865	24.2129	0.376219	0.911795	-1.09674	102.033	166.938	104.776	123.925	107.247	120.329	116.165	115.084	99.3899
hsa-miR-588	22.0055	36.1921	1.51253	35.9123	0.37815	0.608019	-1.64469	15.3748	108.959	23.8128	28.1648	18.8675	21.9731	20.7027	21.6494	23.6643
hsa-miR-429	40.6735	67.1183	4.19692	66.9118	0.378539	0.605997	-1.65017	47.5222	203.424	41.2755	37.1776	37.735	35.5755	44.8559	36.4622	40.7025
hsa-miR-154	13.2054	20.8438	4.99411	18.4769	0.37941	0.633541	-1.57843	15.3748	57.9784	11.1126	11.2659	18.8675	10.4634	14.952	17.0916	7.57256
ebv-miR-BART15	22.5031	48.3038	5.65257	65.4451	0.380614	0.465867	-2.14654	30.7497	181.432	15.8752	19.1521	24.8256	17.7878	17.2523	28.4861	21.7711
hsa-miR-637	14.5925	10.7023	5.56443	5.76572	0.381112	1.36349	1.36349	6.98856	21.9918	11.1126	6.75956	7.94421	9.41705	13.8018	20.51	9.4657
hsa-miR-1281	12.6327	30.5311	2.27146	45.6102	0.381261	0.413765	-2.41683	15.3748	123.454	11.1126	7.88616	14.8954	10.4634	14.952	12.5339	10.4123
hsa-miR-595	65.3829	114.131	11.1124	124.058	0.382211	0.572877	-1.74558	75.4765	362.865	104.776	46.1904	53.6234	41.8535	78.2102	59.251	58.6873
hsa-miR-184	28.7267	52.4551	8.20316	60.0075	0.382485	0.547643	-1.82601	34.9428	173.935	39.6879	21.4053	23.8326	20.9268	28.7538	20.51	36.9162
hsa-miR-1206	64.4257	119.456	6.56372	140.832	0.383052	0.539328	-1.85416	74.0788	406.349	69.8508	54.0765	50.6443	61.734	59.8078	61.5299	71.9393
hsa-miR-512-5p	32.4807	53.0945	0.769353	52.8323	0.38316	0.611753	-1.63465	29.352	159.441	46.038	36.051	27.8047	19.8804	33.3544	31.9044	32.1834
hsa-miR-542-3p	91.3318	150.829	4.17005	152.631	0.383716	0.605533	-1.65144	92.249	460.829	111.126	95.7605	66.5327	78.4754	87.4114	95.7132	90.8707
hsa-miR-186	68.8977	77.254	12.6549	9.75872	0.384084	0.891833	-1.12129	61.4994	72.473	80.9634	76.6084	90.3653	81.6144	67.8589	82.0399	56.7942
ebv-miR-BART17-5p	34.0476	54.2649	3.67594	51.8172	0.384498	0.627434	-1.59379	23.7611	159.441	36.5129	30.418	36.742	38.7145	29.9039	35.3227	36.9162
hsa-miR-603	30.1771	546.602	44.4958	1327	0.384543	0.0552086	-18.1131	19.568	3255.29	1.58752	1.12659	0.993026	1.04634	1.15015	7.9761	81.405
hsa-miR-1470	28.1182	57.4373	4.28185	75.3522	0.385204	0.489546	-2.04271	37.7382	210.422	31.7503	28.1648	20.8535	15.6951	32.2042	28.4861	23.6643
hsa-miR-129-5p	27.2753	42.4904	10.2644	37.2254	0.385431	0.641915	-1.55784	40.5337	115.957	33.3379	31.5446	17.8745	15.6951	29.9039	15.9522	35.9697
hsa-miR-939	13.44	19.5591	1.83298	15.6677	0.386502	0.687147	-1.45529	9.78399	50.981	11.1126	18.0255	14.8954	12.5561	11.5015	13.6733	15.1451
hsa-miR-657	19.1359	30.0687	9.90532	25.4009	0.38702	0.636408	-1.57132	32.1474	79.9702	22.2252	14.6457	18.8675	12.5561	29.9039	17.0916	10.4123
hsv1-miR-H8	29.953	48.3933	4.64544	47.4685	0.38768	0.618948	-1.61564	32.1474	144.946	33.3379	28.1648	29.7908	21.9731	32.2042	33.0438	24.6108
hsa-miR-122	18.5859	29.5807	0.710845	28.4753	0.387858	0.628313	-1.59156	25.1588	86.9676	17.4627	12.3925	20.8535	14.6487	18.4024	19.3705	17.9848
hsa-miR-548f	53.7706	109.967	5.96718	145.879	0.38916	0.488972	-2.04511	50.3177	406.349	76.2008	50.6967	41.7071	34.5292	49.4565	51.2749	60.5805
ebv-miR-BART21-3p	16.4797	40.3772	3.79654	62.1398	0.390469	0.408144	-2.45011	19.568	166.938	11.1126	20.2787	13.9024	10.4634	13.8018	14.8128	20.8245
hsa-miR-1979	347.503	474.962	53.5888	327.839	0.39232	0.731645	-1.36678	711.436	224.916	331.791	255.737	288.971	1036.92	332.394	303.092	407.025
hsa-miR-1180	14.2651	24.9404	5.39615	27.225	0.392348	0.571968	-1.74835	19.568	79.9702	12.7001	9.01275	16.8814	11.5097	13.8018	9.11554	19.878
hsa-miR-625	36.779	59.948	4.2207	60.6611	0.393791	0.613514	-1.62995	41.9314	181.432	55.5631	25.9117	30.7838	24.0658	34.5045	34.1833	41.6491
hsa-miR-145	20.741	31.6957	5.45792	28.0597	0.393834	0.654379	-1.52817	27.9543	86.9676	26.9878	24.7851	10.9233	12.5561	21.8529	14.8128	25.5574
hsa-miR-2114	27.0335	57.1407	4.84833	78.8975	0.393888	0.473105	-2.1137	29.352	217.919	28.5753	21.4053	27.8047	17.7878	31.0541	21.6494	28.3971
hsa-miR-874	18.9288	50.3179	6.05589	82.2879	0.394513	0.376184	-2.65827	23.7611	217.919	17.4627	18.0255	6.95118	17.7878	25.3033	18.2311	13.252
hsa-miR-548b-5p	5.39004	7.12086	1.25455	4.29551	0.394769	0.756936	-1.32112	2.79543	14.4946	9.5251	6.75956	4.96513	4.18535	4.6006	6.83666	4.73285
hsa-miR-571	27.9694	37.6219	3.10076	25.1824	0.395175	0.743434	-1.34511	36.3405	86.9676	33.3379	27.0383	15.8884	26.1585	27.6036	25.0677	31.2368
hcmv-miR-US25-1	37.1052	66.8028	5.96095	78.0216	0.395576	0.555444	-1.80036	51.7154	224.916	33.3379	36.051	31.7768	23.0195	37.955	30.765	42.5957
hsa-miR-219-1-3p	30.5031	23.9087	2.31632	17.1941	0.395788	1.27581	1.27581	11.1817	57.9784	19.0502	23.6585	15.8884	15.6951	28.7538	29.6255	33.13
ebv-miR-BART11-3p	10.6444	14.9931	3.44228	10.6911	0.396512	0.709952	-1.40855	8.38628	36.4864	12.7001	9.01275	12.9093	10.4634	6.9009	13.6733	11.3588
hsa-miR-320d	19.0848	30.961	2.37732	31.2834	0.396713	0.616415	-1.62228	13.9771	94.4649	19.0502	21.4053	14.8954	21.9731	17.2523	18.2311	21.7711
hsa-miR-656	32.8034	65.1796	3.02781	85.5327	0.396726	0.503277	-1.98698	25.1588	239.411	30.1628	33.7978	23.8326	38.7145	35.6547	29.6255	33.13
hsa-miR-1307	30.6115	57.7456	6.38292	71.4258	0.397037	0.530108	-1.88641	23.7611	203.424	28.5753	32.6712	29.7908	28.2511	24.1532	30.765	36.9162
hsa-miR-365	59.7368	72.4993	12.1569	30.087	0.397182	0.823964	-1.21365	41.9314	123.454	92.076	66.469	55.6094	55.4559	70.1592	62.6694	46.3819
hsa-miR-651	90.3471	177.37	10.2727	230.229	0.397555	0.50937	-1.96321	95.0445	645.76	112.714	67.5956	82.4211	60.6876	97.7628	78.6216	94.657
hsa-miR-412	22.19	35.4826	9.82909	33.1461	0.397733	0.625378	-1.59903	20.9657	101.462	36.5129	20.2787	15.8884	17.7878	21.8529	12.5339	32.1834
hsa-miR-767-3p	41.0105	59.7952	11.0794	48.1607	0.398913	0.685849	-1.45805	68.4879	152.443	50.8006	25.9117	30.7838	30.3438	51.7568	29.6255	41.6491
hsa-miR-7	60.8477	156.129	14.411	254.176	0.401525	0.389728	-2.56589	47.5222	674.749	63.5007	57.4563	50.6443	42.8999	60.958	75.2032	46.3819
hsa-miR-10b	83.1283	125.371	14.4447	111.797	0.401911	0.66306	-1.50816	110.419	348.37	101.601	82.2414	63.5537	46.0389	78.2102	71.7849	99.3899
hsa-miR-642	14.4413	28.251	7.16768	36.0137	0.402311	0.51118	-1.95626	15.3748	101.462	19.0502	10.1393	10.9233	12.5561	10.3514	10.255	22.7177
hsa-miR-379	78.6884	147.755	17.1841	184.013	0.40253	0.532559	-1.87773	95.0445	522.306	82.5509	66.469	61.5676	58.595	74.7598	63.8088	97.4967
hsa-miR-654-3p	42.1249	73.9518	1.40469	85.3554	0.403025	0.569626	-1.75554	44.7268	246.908	57.1506	33.7978	30.7838	30.3438	43.7057	41.0199	41.6491
hsa-miR-548l	31.639	55.9736	3.53417	65.2422	0.403636	0.565248	-1.76913	40.5337	188.43	22.2252	22.5319	31.7768	30.3438	27.6036	34.1833	33.13
hsa-miR-638	18.0227	23.3826	2.49375	14.1192	0.404178	0.770776	-1.29739	23.7611	50.981	20.6377	12.3925	17.8745	14.6487	19.5526	19.3705	15.1451
hsa-miR-623	47.6375	75.8152	14.6995	73.9542	0.405093	0.628337	-1.5915	40.5337	224.916	63.5007	52.9499	43.6931	29.2975	63.2583	45.5777	34.0765
hsa-miR-628-5p	31.9521	25.0571	6.79484	16.5099	0.406116	1.27517	1.27517	13.9771	57.9784	23.8128	18.0255	20.8535	15.6951	28.7538	27.3466	39.7559
hsa-miR-622	21.0625	45.7201	0.702346	66.64	0.406341	0.460682	-2.17069	16.7726	181.432	26.9878	13.5191	18.8675	16.7414	21.8529	20.51	20.8245
hsa-miR-886-3p	21.503	34.9534	2.14048	36.3396	0.407146	0.615191	-1.62551	22.3634	108.959	19.0502	22.5319	15.8884	20.9268	20.7027	23.9283	19.878
hsa-miR-137	62.3765	120.742	5.11191	158.298	0.408144	0.51661	-1.9357	81.0673	442.835	53.9756	51.8233	47.6652	47.0852	67.8589	61.5299	57.7408
hsa-miR-718	26.5918	48.1054	3.13756	58.3155	0.408415	0.552782	-1.80903	27.9543	166.938	26.9878	25.9117	18.8675	21.9731	29.9039	26.2072	23.6643
kshv-miR-K12-4-5p	60.3953	114.546	1.7104	147.106	0.408602	0.52726	-1.8966	71.2834	413.846	66.6757	42.8106	47.6652	44.9926	62.1081	60.3905	58.6873
hsa-miR-105	27.5455	47.8723	4.23512	55.1217	0.40945	0.575395	-1.73794	27.9543	159.441	38.1004	18.0255	23.8326	19.8804	32.2042	23.9283	26.504
hsa-miR-640	16.2928	27.1485	2.20297	29.5259	0.410649	0.600134	-1.66629	20.9657	86.9676	12.7001	16.8989	14.8954	10.4634	13.8018	17.0916	17.9848
ebv-miR-BART8	34.1048	54.6048	5.79819	55.6336	0.411204	0.624575	-1.60109	20.9657	166.938	36.5129	45.0638	27.8047	30.3438	27.6036	38.7411	35.9697
hsa-miR-1912	25.1975	39.2464	3.49314	38.203	0.41136	0.642034	-1.55755	34.9428	115.957	22.2252	25.9117	22.8396	13.6024	28.7538	25.0677	21.7711
ebv-miR-BART11-5p	15.164	31.7131	4.2671	44.9973	0.4115	0.478163	-2.09134	13.9771	123.454	15.8752	14.6457	12.9093	9.41705	17.2523	10.255	17.9848
ebv-miR-BART7	28.9255	34.9089	0.631951	16.3504	0.41154	0.828599	-1.20686	16.7726	65.4756	28.5753	29.2914	33.7629	35.5755	28.7538	29.6255	28.3971
hsa-miR-1289	12.11	24.662	1.66958	34.3358	0.412242	0.49104	-2.03649	15.3748	94.4649	11.1126	5.63297	10.9233	10.4634	10.3514	13.6733	12.3054
hsa-miR-597	7.31052	10.1915	3.66139	6.18705	0.412917	0.717313	-1.39409	9.78399	21.9918	7.93759	10.1393	3.9721	7.32437	11.5015	5.69722	4.73285
hsa-miR-570	33.0034	44.9485	4.29476	32.4072	0.413028	0.734249	-1.36194	46.1245	108.959	33.3379	31.5446	28.7977	20.9268	37.955	30.765	30.2902
hsa-miR-1915	51.0571	72.2126	4.58188	57.863	0.413293	0.707039	-1.41435	55.9085	188.43	57.1506	58.5829	39.721	33.4828	50.6066	46.7172	55.8476
hsa-miR-708	5.49605	40.6771	7.53659	96.625	0.415047	0.135114	-7.40116	1.39771	237.911	1.58752	1.12659	0.993026	1.04634	1.15015	1.13944	14.1986
hsa-miR-146b-5p	28.0968	50.2829	6.31131	60.7716	0.415236	0.558774	-1.78963	27.9543	173.935	28.5753	31.5446	20.8535	18.8341	25.3033	35.3227	23.6643
hsa-miR-1275	29.1195	47.7336	3.51015	51.3414	0.416494	0.610042	-1.63923	30.7497	152.443	25.4003	24.7851	25.8187	27.2048	31.0541	25.0677	31.2368
hsa-miR-203	46.441	64.3668	7.65935	48.8428	0.416998	0.721506	-1.38599	40.5337	159.441	73.0258	37.1776	45.6792	30.3438	50.6066	37.6016	51.1148
ebv-miR-BART18-3p	33.0641	45.7655	3.73062	34.9949	0.417944	0.722467	-1.38415	33.5451	115.957	41.2755	34.9244	24.8256	24.0658	36.8048	33.0438	29.3437
hsa-miR-518f	85.7	133.342	8.14468	131.968	0.418103	0.642708	-1.55592	78.2719	398.852	122.239	76.6084	66.5327	57.5486	83.961	94.5738	78.5653
hsa-miR-548i	61.6609	83.4255	15.9521	57.2813	0.418296	0.739113	-1.35297	82.4651	195.927	76.2008	48.4435	54.6164	42.8999	78.2102	60.3905	46.3819
hsa-miR-1258	7.87371	14.4102	2.34164	18.004	0.419442	0.546399	-1.83017	8.38628	50.981	7.93759	9.01275	5.95815	4.18535	10.3514	5.69722	7.57256
hsa-miR-1291	18.5014	32.3587	5.54069	38.092	0.419826	0.571761	-1.74898	26.5565	108.959	22.2252	9.01275	15.8884	11.5097	13.8018	17.0916	24.6108
hsa-miR-670	14.2782	20.0006	1.78545	15.8377	0.420301	0.713889	-1.40078	6.98856	50.981	19.0502	14.6457	17.8745	10.4634	16.1021	12.5339	14.1986
hsa-miR-760	44.5252	75.1228	6.88179	85.0644	0.420466	0.592699	-1.6872	37.7382	246.908	60.3257	45.0638	38.728	21.9731	41.4054	52.4144	39.7559
hsa-miR-608	24.1534	39.2439	6.25871	41.4994	0.420483	0.615469	-1.62478	23.7611	123.454	28.5753	19.1521	24.8256	15.6951	21.8529	19.3705	31.2368
bkv-miR-B1-3p+jcv-miR-J1-3p	26.3156	45.3852	7.80054	52.5653	0.42129	0.579828	-1.72465	30.7497	152.443	23.8128	22.5319	21.8466	20.9268	21.8529	35.3227	21.7711
hsa-miR-520b	32.7427	59.5159	4.86813	74.8762	0.422384	0.55015	-1.81769	36.3405	210.422	49.213	22.5319	21.8466	16.7414	36.8048	27.3466	34.0765
hsa-miR-668	22.7556	33.6936	5.70617	29.9563	0.422785	0.675368	-1.48067	22.3634	94.4649	23.8128	25.9117	18.8675	16.7414	19.5526	19.3705	29.3437
hsa-miR-944	26.2703	21.495	5.04519	11.7684	0.423518	1.22216	1.22216	15.3748	43.4838	19.0502	15.7723	24.8256	10.4634	29.9039	20.51	28.3971
hsa-miR-34a	36.2301	67.7725	5.7652	88.6223	0.424384	0.534583	-1.87062	23.7611	246.908	53.9756	37.1776	22.8396	21.9731	40.2553	29.6255	38.8094
hsa-miR-199a-5p	31.0055	44.985	5.16693	38.9612	0.424766	0.689241	-1.45087	25.1588	123.454	34.9254	22.5319	38.728	25.1121	28.7538	27.3466	36.9162
hsa-miR-2276	18.6264	32.223	5.29075	37.8646	0.425004	0.578049	-1.72996	19.568	108.959	23.8128	14.6457	15.8884	10.4634	12.6517	20.51	22.7177
hsa-miR-526b	12.3613	20.3005	1.9294	22.294	0.425082	0.608914	-1.64227	12.5794	65.4756	14.2877	11.2659	11.9163	6.27803	10.3514	12.5339	14.1986
hsa-miR-802	25.8857	45.7529	2.9258	56.001	0.425365	0.565772	-1.7675	30.7497	159.441	26.9878	15.7723	24.8256	16.7414	26.4535	28.4861	22.7177
hsa-miR-300	67.6809	115.595	5.63024	135.855	0.427622	0.585501	-1.70794	78.2719	391.854	66.6757	61.9627	46.6722	48.1316	65.5586	74.0638	63.4202
hsa-miR-759	43.2846	72.311	6.48014	82.1573	0.428149	0.598589	-1.6706	33.5451	239.411	50.8006	42.8106	32.7699	34.5292	48.3063	45.5777	35.9697
hsa-miR-518e	30.3745	52.7293	4.08682	63.5151	0.429199	0.576046	-1.73597	41.9314	181.432	25.4003	24.7851	20.8535	21.9731	28.7538	27.3466	35.0231
hsa-miR-208b	23.3628	37.2501	4.6714	39.2786	0.430139	0.627186	-1.59442	16.7726	115.957	30.1628	29.2914	20.8535	10.4634	28.7538	20.51	20.8245
hsa-miR-181c	35.6455	53.8141	1.0183	51.9017	0.43047	0.662381	-1.5097	36.3405	159.441	31.7503	38.3042	28.7977	28.2511	34.5045	36.4622	35.9697
hsa-miR-453	34.1035	56.1527	10.7595	61.7246	0.430531	0.607336	-1.64654	39.136	181.432	33.3379	36.051	21.8466	25.1121	46.006	25.0677	31.2368
hsa-miR-652	29.4624	45.6028	7.46667	45.2976	0.430651	0.646065	-1.54783	25.1588	137.949	26.9878	31.5446	25.8187	26.1585	37.955	23.9283	26.504
hiv1-miR-TAR-3p	32.5081	60.7752	7.03942	80.5133	0.431281	0.534891	-1.86954	30.7497	224.916	28.5753	32.6712	26.8117	20.9268	40.2553	30.765	26.504
hsa-miR-555	48.7342	76.2005	7.93584	78.2782	0.432298	0.639552	-1.5636	46.1245	232.414	76.2008	38.3042	32.7699	31.3902	55.2072	39.8805	51.1148
hsa-let-7g	2204.53	1888.48	178.517	882.683	0.432723	1.16736	1.16736	1564.04	3679.13	1654.19	1442.04	1598.77	1392.68	2334.81	2277.75	2001.05
hsa-miR-342-5p	25.7322	41.404	7.94998	44.0496	0.432952	0.62149	-1.60904	33.5451	130.451	25.4003	22.5319	21.8466	14.6487	18.4024	34.1833	24.6108
hsa-miR-566	43.312	78.2165	3.06335	100.421	0.433686	0.553745	-1.80588	46.1245	282.895	41.2755	33.7978	32.7699	32.4365	40.2553	43.2988	46.3819
hsa-miR-1266	27.0193	39.0628	1.19959	34.7849	0.435437	0.691688	-1.44574	34.9428	108.959	28.5753	20.2787	23.8326	17.7878	26.4535	26.2072	28.3971
hsv1-miR-H1	57.1795	107.941	8.97858	146.451	0.435698	0.529731	-1.88775	62.8971	406.349	49.213	48.4435	35.7489	44.9926	48.3063	56.9722	66.2599
hsa-miR-613	24.0915	41.649	3.02133	50.6651	0.435725	0.578441	-1.72879	18.1703	144.946	22.2252	23.6585	17.8745	23.0195	20.7027	25.0677	26.504
hsa-miR-512-3p	19.9837	28.7141	0.672358	25.3602	0.437757	0.695955	-1.43687	19.568	79.9702	22.2252	14.6457	13.9024	21.9731	20.7027	19.3705	19.878
hsa-miR-1205	27.2776	38.2202	3.96257	31.4992	0.43824	0.713697	-1.40115	23.7611	101.462	36.5129	23.6585	19.8605	24.0658	28.7538	22.7889	30.2902
hsa-miR-208a	51.0547	91.0047	10.0871	115.814	0.438868	0.561012	-1.78249	58.7039	326.379	53.9756	40.5574	29.7908	36.6219	46.006	62.6694	44.4888
hsa-miR-500+hsa-miR-501-5p	32.0866	49.6899	3.28555	51.1959	0.43925	0.645737	-1.54862	46.1245	152.443	28.5753	20.2787	29.7908	20.9268	28.7538	35.3227	32.1834
hsa-miR-489	7.68084	13.1954	4.67833	15.0093	0.439306	0.582082	-1.71797	9.78399	43.4838	4.76255	9.01275	7.94421	4.18535	10.3514	2.27889	10.4123
hsa-miR-659	22.3281	37.9344	2.68454	45.469	0.439834	0.588598	-1.69895	20.9657	130.451	25.4003	19.1521	14.8954	16.7414	23.003	19.3705	24.6108
hsa-miR-762	34.2619	61.6835	2.45546	80.1518	0.440495	0.555447	-1.80035	32.1474	224.916	38.1004	27.0383	23.8326	24.0658	36.8048	31.9044	34.0765
hsa-miR-936	13.5388	18.7209	6.36856	12.6423	0.440766	0.723189	-1.38276	12.5794	43.4838	9.5251	20.2787	13.9024	12.5561	20.7027	11.3944	8.51913
hsa-miR-148b	12.3256	48.6991	16.4688	104.893	0.441647	0.253098	-3.95105	1.39771	262.402	1.58752	7.88616	17.8745	1.04634	4.6006	1.13944	31.2368
hsa-miR-146b-3p	33.0975	55.3647	3.94636	65.232	0.442234	0.597808	-1.67278	27.9543	188.43	30.1628	32.6712	26.8117	26.1585	28.7538	36.4622	34.0765
hsa-miR-1283 (+++ See Message below)	31.3092	91.9738	7.90536	178.033	0.442511	0.340414	-2.9376	25.1588	454.831	1.58752	30.418	17.8745	21.9731	23.003	38.7411	32.1834
hsa-miR-409-5p	20.1397	37.2881	7.65582	49.6195	0.442848	0.54011	-1.85148	22.3634	137.949	23.8128	11.2659	17.8745	10.4634	27.6036	20.51	12.3054
hsa-miR-539	41.6903	59.7817	4.20714	52.9805	0.442848	0.697376	-1.43395	50.3177	166.938	33.3379	41.684	29.7908	36.6219	44.8559	43.2988	36.9162
hsa-miR-758	46.8982	80.7332	5.23763	99.3841	0.443121	0.580903	-1.72146	51.7154	282.895	46.038	41.684	32.7699	29.2975	52.9069	43.2988	44.4888
hsa-miR-1255a	44.9348	83.1514	8.23379	112.396	0.444406	0.540398	-1.85049	33.5451	311.884	50.8006	42.8106	34.7559	25.1121	52.9069	36.4622	45.4354
hsa-miR-548e	23.3997	42.7747	1.92633	57.3147	0.445681	0.547046	-1.828	16.7726	159.441	26.9878	14.6457	17.8745	20.9268	21.8529	22.7889	25.5574
hsa-miR-580	41.9714	67.2002	5.69609	74.4059	0.445744	0.624572	-1.6011	30.7497	217.919	52.3881	38.3042	38.728	25.1121	35.6547	46.7172	43.5422
hsa-miR-196a	22.1648	2.27473	36.5842	2.56849	0.445814	9.74392	9.74392	1.39771	7.49721	1.58752	1.12659	0.993026	1.04634	64.4084	1.13944	0.94657
hsa-miR-1910	28.6956	45.4486	6.16275	49.0975	0.445931	0.631387	-1.58382	30.7497	144.946	30.1628	29.2914	21.8466	15.6951	35.6547	23.9283	26.504
hsa-miR-551a	40.1807	62.5849	8.3157	65.6685	0.446073	0.642019	-1.55759	47.5222	195.927	38.1004	34.9244	30.7838	28.2511	31.0541	42.1594	47.3285
hsa-miR-1268	23.3497	38.8037	5.41968	45.3845	0.446376	0.601739	-1.66185	13.9771	130.451	25.4003	25.9117	10.9233	26.1585	26.4535	17.0916	26.504
hsa-miR-374b	209.175	244.804	52.6693	77.4371	0.448171	0.854462	-1.17033	278.145	108.959	338.141	273.762	253.222	216.592	269.135	188.008	170.383
hsa-miR-584	43.8168	72.6249	4.41427	85.6774	0.448407	0.603331	-1.65747	39.136	246.908	42.863	36.051	45.6792	25.1121	39.1051	47.8566	44.4888
hsa-miR-1302	67.3759	103.847	19.1736	106.37	0.448894	0.648803	-1.5413	60.1017	319.381	85.7259	51.8233	51.6373	54.4096	83.961	71.7849	46.3819
hsa-miR-15b	1751.08	3059.02	111.191	3899.62	0.448944	0.572432	-1.74693	1350.19	11014.9	1712.93	1419.51	1440.88	1415.7	1859.79	1755.88	1637.57
hsa-miR-647	28.7385	53.4503	3.17353	73.7644	0.449738	0.537668	-1.85989	33.5451	203.424	25.4003	15.7723	25.8187	16.7414	28.7538	31.9044	25.5574
hsa-miR-601	34.4512	50.3356	2.81289	47.3825	0.449928	0.68443	-1.46107	29.352	144.946	49.213	29.2914	18.8675	30.3438	35.6547	36.4622	31.2368
hsa-miR-888	29.8863	38.7185	4.30522	25.9653	0.450781	0.771887	-1.29553	46.1245	79.9702	53.9756	14.6457	20.8535	16.7414	33.3544	25.0677	31.2368
hsa-miR-943	27.4871	35.2024	5.2878	22.2276	0.451064	0.780831	-1.28069	20.9657	79.9702	30.1628	29.2914	27.8047	23.0195	32.2042	28.4861	21.7711
hsa-miR-148a	18.4204	28.3919	5.9631	29.0667	0.451597	0.648791	-1.54133	16.7726	86.9676	25.4003	14.6457	11.9163	14.6487	25.3033	14.8128	15.1451
hsa-miR-521	26.2691	38.9889	3.10713	38.0251	0.451765	0.673758	-1.48421	27.9543	115.957	30.1628	20.2787	22.8396	16.7414	27.6036	28.4861	22.7177
hsa-miR-548p	25.225	48.2362	6.11576	68.7346	0.451777	0.522947	-1.91224	19.568	188.43	23.8128	18.0255	22.8396	16.7414	20.7027	22.7889	32.1834
hsa-miR-509-5p	18.0906	34.9099	3.4358	50.6041	0.453902	0.518208	-1.92973	19.568	137.949	9.5251	16.8989	11.9163	13.6024	20.7027	19.3705	14.1986
hsa-miR-526a+hsa-miR-518d-5p+ hsa-miR-520c-5p	50.0284	83.2185	18.4554	97.7575	0.454065	0.601169	-1.66343	53.1131	281.395	60.3257	39.4308	35.7489	29.2975	65.5586	29.6255	54.9011
ebv-miR-BART2-5p	28.017	44.5292	6.88809	49.2594	0.454662	0.629183	-1.58936	26.5565	144.946	26.9878	25.9117	21.8466	20.9268	24.1532	23.9283	35.9697
hsa-miR-556-5p	25.4238	46.2833	5.80444	62.7236	0.454801	0.549308	-1.82047	23.7611	173.935	26.9878	22.5319	16.8814	13.6024	20.7027	31.9044	23.6643
hsa-miR-922	13.2542	30.7169	5.02678	52.5475	0.455281	0.431497	-2.31751	11.1817	137.949	7.93759	7.88616	9.93026	9.41705	13.8018	7.9761	17.9848
hsa-miR-549	23.5997	46.5703	0.772094	69.5555	0.455339	0.506755	-1.97334	20.9657	188.43	19.0502	20.2787	12.9093	17.7878	24.1532	23.9283	22.7177
hsa-miR-28-3p	22.4055	34.5819	3.88964	36.6274	0.455752	0.647897	-1.54346	16.7726	108.959	22.2252	23.6585	13.9024	21.9731	25.3033	23.9283	17.9848
kshv-miR-K12-9	65.3091	109.217	11.7531	132.465	0.456002	0.597975	-1.67231	75.4765	377.36	76.2008	45.0638	46.6722	34.5292	77.0601	53.5538	65.3133
hsa-miR-204	40.108	72.0677	9.25616	96.3628	0.45615	0.556532	-1.79684	34.9428	268.4	41.2755	34.9244	28.7977	24.0658	47.1562	29.6255	43.5422
hsa-miR-196b	21.6971	30.842	2.01989	27.6648	0.45643	0.703491	-1.42148	18.1703	86.9676	23.8128	22.5319	17.8745	15.6951	23.003	19.3705	22.7177
hsa-miR-548q	18.6716	28.5875	5.98457	29.302	0.457336	0.653141	-1.53106	9.78399	86.9676	19.0502	28.1648	12.9093	14.6487	25.3033	13.6733	17.0383
hsa-miR-380	30.6841	50.9209	10.1386	60.4226	0.45761	0.602583	-1.65952	30.7497	173.935	22.2252	25.9117	31.7768	20.9268	28.7538	21.6494	41.6491
hsa-miR-520d-3p	18.1478	24.0875	4.77354	17.1428	0.458427	0.753411	-1.3273	13.9771	57.9784	25.4003	14.6457	17.8745	14.6487	18.4024	22.7889	13.252
hsa-miR-629	45.0325	73.2155	4.1037	85.8794	0.458635	0.615068	-1.62584	47.5222	246.908	50.8006	45.0638	22.8396	26.1585	44.8559	41.0199	49.2216
hsa-miR-548j	32.3926	44.1632	5.77748	35.2915	0.458984	0.733476	-1.36337	25.1588	115.957	33.3379	29.2914	28.7977	32.4365	27.6036	30.765	38.8094
hsa-miR-1538	24.282	32.1863	4.38473	23.6034	0.459593	0.75442	-1.32552	19.568	79.9702	26.9878	23.6585	18.8675	24.0658	21.8529	21.6494	29.3437
hsa-miR-505	21.8519	31.664	8.01771	28.3533	0.459712	0.690118	-1.44903	12.5794	86.9676	33.3379	14.6457	27.8047	14.6487	12.6517	27.3466	25.5574
hsa-miR-653	42.8274	74.0149	3.06933	95.4131	0.459961	0.578632	-1.72821	32.1474	268.4	46.038	30.418	36.742	30.3438	46.006	39.8805	42.5957
hsa-miR-764	27.9706	46.6004	10.0527	55.8414	0.46056	0.600223	-1.66605	27.9543	159.441	34.9254	25.9117	19.8605	11.5097	29.9039	17.0916	36.9162
hsa-miR-142-5p	49.8153	79.1136	4.72744	89.7334	0.460931	0.629668	-1.58814	51.7154	261.403	52.3881	37.1776	42.7001	29.2975	55.2072	47.8566	46.3819
hsa-miR-589	58.245	104.291	3.37992	141.443	0.461547	0.558488	-1.79055	50.3177	391.854	66.6757	50.6967	33.7629	32.4365	62.1081	55.8327	56.7942
hsa-miR-328	52.0835	83.4597	14.8132	94.8067	0.461561	0.624055	-1.60242	39.136	275.897	58.7381	52.9499	43.6931	30.3438	57.5075	35.3227	63.4202
hsa-miR-127-5p	31.4901	55.2918	6.68172	72.7727	0.461834	0.569525	-1.75585	29.352	203.424	28.5753	31.5446	16.8814	21.9731	37.955	31.9044	24.6108
hsa-miR-384	36.823	63.8945	8.55029	82.7555	0.462417	0.57631	-1.73518	30.7497	232.414	39.6879	30.418	21.8466	28.2511	29.9039	34.1833	46.3819
hsa-miR-576-3p	27.5967	34.5702	5.19345	20.5439	0.462923	0.79828	-1.25269	19.568	72.473	41.2755	31.5446	25.8187	16.7414	29.9039	21.6494	31.2368
hsa-miR-1226	23.5319	36.2335	0.476642	39.1676	0.463055	0.64945	-1.53976	18.1703	115.957	25.4003	20.2787	20.8535	16.7414	23.003	23.9283	23.6643
hsv1-miR-H3	29.1243	44.4925	9.437	46.0315	0.463192	0.654589	-1.52768	22.3634	137.949	34.9254	25.9117	23.8326	21.9731	28.7538	38.7411	19.878
hsa-miR-34c-3p	47.5209	71.9698	6.46156	75.2765	0.464485	0.660289	-1.51449	48.9199	224.916	49.213	41.684	36.742	30.3438	48.3063	53.5538	40.7025
hsa-miR-1236	21.6364	29.9046	3.94342	25.1847	0.464996	0.723512	-1.38215	13.9771	79.9702	17.4627	22.5319	29.7908	15.6951	24.1532	17.0916	23.6643
mcv-miR-M1-5p	27.2193	34.5038	1.60199	22.4971	0.465111	0.788878	-1.26762	29.352	79.9702	22.2252	21.4053	25.8187	28.2511	28.7538	27.3466	25.5574
hsa-miR-29b	593.775	520.766	127.416	131.193	0.465221	1.14019	1.14019	322.872	406.349	533.406	664.69	618.655	578.625	733.796	562.885	484.644
hsa-miR-215	43.662	53.8869	5.09546	31.1152	0.46529	0.810253	-1.23418	33.5451	115.957	50.8006	42.8106	45.6792	34.5292	49.4565	39.8805	41.6491
hsa-miR-132	35.9441	19.173	25.2768	38.8332	0.465466	1.87473	1.87473	1.39771	97.9635	1.58752	1.12659	11.9163	1.04634	60.958	36.4622	10.4123
hsa-miR-410	52.0609	81.8188	5.00325	92.12	0.465494	0.636294	-1.5716	61.4994	268.4	47.6255	40.5574	46.6722	26.1585	48.3063	50.1355	57.7408
hsa-miR-1243	19.9373	35.2373	7.00208	46.8041	0.466181	0.565801	-1.76741	22.3634	130.451	12.7001	12.3925	18.8675	14.6487	26.4535	12.5339	20.8245
ebv-miR-BART1-3p	27.2264	45.3297	3.32388	56.1512	0.466479	0.600631	-1.66492	26.5565	159.441	15.8752	30.418	20.8535	18.8341	31.0541	25.0677	25.5574
hsa-miR-421	36.3551	51.3244	3.06935	46.4812	0.467186	0.708339	-1.41175	34.9428	144.946	44.4505	24.7851	34.7559	24.0658	39.1051	33.0438	36.9162
hsa-miR-548m	49.7403	90.438	2.24044	126.755	0.467303	0.549993	-1.81821	46.1245	348.37	49.213	45.0638	29.7908	24.0658	51.7568	50.1355	47.3285
hsa-miR-1269	18.0775	34.3348	1.98295	50.8859	0.469733	0.526507	-1.89931	19.568	137.949	12.7001	13.5191	13.9024	8.37071	18.4024	15.9522	19.878
hsa-miR-548o	16.1665	24.046	4.81089	24.0625	0.470777	0.672316	-1.48739	12.5794	72.473	22.2252	13.5191	10.9233	12.5561	12.6517	21.6494	14.1986
hsa-miR-626	42.1416	56.3209	5.68234	44.0623	0.471096	0.74824	-1.33647	51.7154	144.946	38.1004	37.1776	37.735	28.2511	47.1562	43.2988	35.9697
hsa-miR-596	26.5418	39.3605	7.19432	39.5385	0.472897	0.674325	-1.48296	15.3748	115.957	47.6255	14.6457	25.8187	16.7414	34.5045	20.51	24.6108
hsa-miR-205	32.782	42.4312	3.86597	30.245	0.474639	0.772591	-1.29435	30.7497	101.462	47.6255	25.9117	25.8187	23.0195	28.7538	36.4622	33.13
hsa-miR-496	45.4075	58.0116	5.19243	39.4849	0.474688	0.782731	-1.27758	41.9314	137.949	34.9254	50.6967	40.7141	41.8535	41.4054	51.2749	43.5422
hsa-miR-518d-3p	38.2481	71.3672	14.2192	103.779	0.475235	0.535934	-1.8659	39.136	282.895	30.1628	28.1648	24.8256	23.0195	54.0571	34.1833	26.504
hsa-miR-599	18.7622	33.7596	3.30348	47.5785	0.476322	0.555757	-1.79935	22.3634	130.451	9.5251	14.6457	10.9233	14.6487	14.952	20.51	20.8245
hsa-miR-375	14.658	21.4479	1.27792	21.6481	0.478019	0.683424	-1.46322	11.1817	65.4756	11.1126	13.5191	15.8884	11.5097	16.1021	13.6733	14.1986
hsa-miR-650	26.9443	48.4267	3.44004	68.651	0.478705	0.556392	-1.79729	20.9657	188.43	20.6377	23.6585	14.8954	21.9731	23.003	28.4861	29.3437
hsa-miR-1911	29.8685	42.5208	1.97555	40.473	0.479083	0.702444	-1.4236	36.3405	123.454	20.6377	36.051	20.8535	17.7878	27.6036	30.765	31.2368
hsa-miR-2054	41.807	68.2057	6.6463	84.3083	0.479508	0.612955	-1.63144	29.352	239.411	44.4505	43.9372	23.8326	28.2511	44.8559	34.1833	46.3819
hsa-miR-1182	37.4397	69.2609	4.55598	102.008	0.479855	0.540561	-1.84993	50.3177	275.897	30.1628	24.7851	21.8466	12.5561	40.2553	39.8805	32.1834
ebv-miR-BART20-3p	40.4021	72.5179	4.01532	103.142	0.480484	0.557133	-1.7949	33.5451	282.895	36.5129	27.0383	25.8187	29.2975	40.2553	36.4622	44.4888
hsa-miR-330-3p	31.3901	58.1749	9.33725	85.5344	0.481133	0.539581	-1.85329	27.9543	232.414	30.1628	14.6457	20.8535	23.0195	26.4535	42.1594	25.5574
hsa-miR-1305	38.9507	55.0027	6.19508	51.2147	0.481559	0.70816	-1.41211	34.9428	159.441	30.1628	37.1776	33.7629	34.5292	41.4054	31.9044	43.5422
hsa-miR-545	28.3599	42.9981	4.82554	46.889	0.482023	0.659562	-1.51616	25.1588	137.949	30.1628	20.2787	29.7908	14.6487	31.0541	22.7889	31.2368
hsa-miR-451	31.8938	51.6141	3.13468	63.6327	0.482709	0.617927	-1.61831	25.1588	181.432	22.2252	25.9117	28.7977	26.1585	28.7538	31.9044	35.0231
hsa-miR-371-3p	48.1591	82.223	4.82964	110.099	0.483256	0.585713	-1.70732	47.5222	304.887	61.9132	29.2914	28.7977	20.9268	50.6066	51.2749	42.5957
hsa-miR-671-3p	37.4731	51.9391	5.56823	46.3946	0.483652	0.721481	-1.38604	36.3405	144.946	49.213	28.1648	26.8117	26.1585	32.2042	43.2988	36.9162
ebv-miR-BART19-3p	28.3623	43.7225	2.43309	49.896	0.485467	0.648688	-1.54157	27.9543	144.946	20.6377	20.2787	31.7768	16.7414	29.9039	29.6255	25.5574
hsa-miR-1827	40.7795	62.4141	9.71675	69.4908	0.485802	0.653371	-1.53053	39.136	203.424	46.038	25.9117	32.7699	27.2048	41.4054	30.765	50.1682
hiv1-miR-N367	36.6765	60.5511	3.89543	77.7182	0.486382	0.605712	-1.65095	33.5451	217.919	42.863	31.5446	23.8326	13.6024	39.1051	38.7411	32.1834
hsa-miR-372	37.9208	61.542	5.79382	76.7432	0.486488	0.616177	-1.62291	27.9543	217.919	33.3379	37.1776	28.7977	24.0658	33.3544	44.4383	35.9697
hsv1-miR-H2-3p	14.9569	22.8024	5.12028	24.8416	0.486734	0.655934	-1.52454	9.78399	72.473	22.2252	9.01275	13.9024	9.41705	12.6517	11.3944	20.8245
hsa-miR-635	30.0518	46.268	3.82937	52.7783	0.487097	0.649516	-1.53961	20.9657	152.443	34.9254	34.9244	22.8396	11.5097	26.4535	29.6255	34.0765
hsa-miR-532-5p	59.5118	47.4111	18.2221	31.1267	0.48874	1.25523	1.25523	22.3634	108.959	34.9254	34.9244	46.6722	36.6219	80.5105	47.8566	50.1682
hsa-miR-495	34.2548	48.738	0.222773	47.5862	0.489503	0.702835	-1.42281	37.7382	144.946	20.6377	29.2914	35.7489	24.0658	34.5045	34.1833	34.0765
hsa-miR-644	24.7356	35.7247	3.25115	36.0074	0.490714	0.692395	-1.44426	19.568	108.959	25.4003	23.6585	16.8814	19.8804	23.003	28.4861	22.7177
hcmv-miR-US5-2	57.6783	94.6051	4.12243	121.765	0.49131	0.609674	-1.64022	60.1017	340.873	69.8508	33.7978	34.7559	28.2511	62.1081	56.9722	53.9545
hsa-miR-124	28.7362	53.1829	3.24609	80.8061	0.492432	0.540327	-1.85073	18.1703	217.919	26.9878	19.1521	14.8954	21.9731	29.9039	25.0677	31.2368
hsv1-miR-H2-5p	19.2312	29.0882	4.13325	32.3838	0.494184	0.661135	-1.51255	9.78399	94.4649	22.2252	14.6457	20.8535	12.5561	23.003	14.8128	19.878
hsa-miR-450b-5p	60.1084	85.3382	12.2857	82.7582	0.495228	0.704356	-1.41974	53.1131	253.906	57.1506	50.6967	41.7071	55.4559	56.3574	50.1355	73.8325
hsa-miR-587	20.4183	30.941	3.83363	34.7615	0.495239	0.659912	-1.51535	19.568	101.462	22.2252	15.7723	10.9233	15.6951	19.5526	17.0916	24.6108
hsa-miR-591	44.7431	71.7289	6.82531	89.7109	0.495983	0.623781	-1.60313	40.5337	253.906	50.8006	27.0383	28.7977	29.2975	49.4565	47.8566	36.9162
hsa-miR-548k	21.684	28.1165	6.28021	19.9761	0.496045	0.771221	-1.29665	26.5565	65.4756	31.7503	14.6457	20.8535	9.41705	20.7027	15.9522	28.3971
hsa-miR-516a-3p	39.7734	55.3394	3.24336	51.8984	0.49664	0.718718	-1.39137	41.9314	159.441	39.6879	45.0638	21.8466	24.0658	39.1051	43.2988	36.9162
hsa-miR-633	46.1553	66.483	7.58343	67.4426	0.497152	0.694242	-1.44042	50.3177	203.424	38.1004	36.051	41.7071	29.2975	41.4054	42.1594	54.9011
hsa-miR-1973	19.9266	28.636	3.61016	28.8571	0.497479	0.695857	-1.43708	16.7726	86.9676	22.2252	20.2787	10.9233	14.6487	23.003	15.9522	20.8245
hsa-miR-1284	27.0812	43.3142	6.32619	53.8736	0.497611	0.625227	-1.59942	13.9771	152.443	33.3379	22.5319	20.8535	16.7414	27.6036	20.51	33.13
hsa-miR-627	31.4746	46.2389	8.51913	48.7404	0.500388	0.680695	-1.46909	30.7497	144.946	36.5129	21.4053	21.8466	21.9731	36.8048	21.6494	35.9697
hsa-miR-938	44.8395	68.4874	13.0368	78.2616	0.500574	0.654712	-1.52739	46.1245	224.916	61.9132	31.5446	31.7768	14.6487	59.8078	38.7411	35.9697
hsa-miR-519b-3p	20.5743	34.6958	5.12634	47.2754	0.500582	0.592991	-1.68637	13.9771	130.451	26.9878	12.3925	13.9024	10.4634	26.4535	18.2311	17.0383
hsa-miR-1913	34.8168	49.87	6.35957	50.2957	0.50101	0.69815	-1.43236	29.352	152.443	33.3379	27.0383	28.7977	28.2511	31.0541	42.1594	31.2368
ebv-miR-BART6-3p	35.3573	56.7602	6.03095	72.0652	0.501555	0.622923	-1.60533	25.1588	203.424	33.3379	20.2787	23.8326	34.5292	41.4054	35.3227	29.3437
hsa-miR-346	41.2784	65.8144	9.71916	82.2306	0.501673	0.627194	-1.5944	41.9314	232.414	44.4505	31.5446	27.8047	16.7414	34.5045	52.4144	36.9162
hsa-miR-144	28.929	38.1869	0.845446	31.3611	0.502228	0.757564	-1.32002	27.9543	101.462	19.0502	25.9117	32.7699	21.9731	29.9039	28.4861	28.3971
hsa-miR-129-3p	14.9592	11.9959	3.36864	9.1097	0.503494	1.24703	1.24703	6.98856	28.9892	15.8752	7.88616	5.95815	6.27803	11.5015	18.2311	15.1451
hsa-miR-520f	19.7325	31.8898	1.5166	41.3378	0.503932	0.618772	-1.6161	20.9657	115.957	11.1126	14.6457	11.9163	16.7414	20.7027	20.51	17.9848
hcmv-miR-UL112	77.512	104.452	2.93594	91.8835	0.505083	0.742083	-1.34756	74.0788	290.392	85.7259	67.5956	56.6025	52.3169	75.9099	80.9005	75.7256
ebv-miR-BART17-3p	23.6854	38.1803	6.62236	49.018	0.506596	0.620358	-1.61197	19.568	137.949	20.6377	12.3925	22.8396	15.6951	31.0541	18.2311	21.7711
hsa-miR-142-3p	35.1728	55.4966	9.12356	68.8546	0.507128	0.633782	-1.57783	27.9543	195.927	30.1628	28.1648	28.7977	21.9731	25.3033	43.2988	36.9162
hsa-miR-1272	44.099	65.812	3.24018	74.7932	0.50934	0.670075	-1.49237	41.9314	217.919	41.2755	34.9244	34.7559	24.0658	47.1562	44.4383	40.7025
hsa-miR-568	27.5241	35.3354	2.87017	26.7429	0.509626	0.778937	-1.2838	11.1817	86.9676	36.5129	31.5446	23.8326	21.9731	25.3033	30.765	26.504
ebv-miR-BART22	10.3324	13.7133	2.24248	11.3688	0.510415	0.75346	-1.32721	8.38628	36.4864	11.1126	10.1393	10.9233	5.23169	8.05105	12.5339	10.4123
hsa-miR-553	23.5486	35.796	11.3639	39.9985	0.511186	0.657856	-1.52009	25.1588	115.957	31.7503	11.2659	13.9024	16.7414	11.5015	25.0677	34.0765
hsa-miR-510	21.3268	31.6746	3.77608	35.6011	0.511532	0.673307	-1.48521	11.1817	101.462	36.5129	14.6457	17.8745	8.37071	24.1532	22.7889	17.0383
hsa-miR-1292	43.1095	65.201	9.55321	75.869	0.512148	0.661179	-1.51245	40.5337	217.919	55.5631	31.5446	26.8117	18.8341	54.0571	36.4622	38.8094
hsa-miR-1200	23.6914	32.1115	8.07854	27.4787	0.512625	0.737786	-1.35541	18.1703	86.9676	31.7503	20.2787	20.8535	14.6487	16.1021	22.7889	32.1834
hsa-miR-525-5p	35.849	50.3612	2.47026	50.3981	0.512779	0.711839	-1.40481	23.7611	152.443	34.9254	22.5319	29.7908	38.7145	37.955	36.4622	33.13
hsa-miR-620	28.4778	42.9296	0.870058	50.2976	0.513057	0.66336	-1.50748	19.568	144.946	33.3379	16.8989	20.8535	21.9731	27.6036	28.4861	29.3437
hsa-miR-1263	31.8437	51.2251	5.05351	67.2901	0.513592	0.621643	-1.60864	19.568	188.43	28.5753	25.9117	21.8466	23.0195	33.3544	26.2072	35.9697
hsa-miR-337-3p	24.4772	36.0323	6.43242	39.5984	0.51436	0.679313	-1.47208	12.5794	115.957	20.6377	30.418	19.8605	16.7414	20.7027	31.9044	20.8245
hsa-miR-1287	50.0975	67.3648	7.84906	59.6896	0.515198	0.743675	-1.34467	50.3177	188.43	49.213	45.0638	38.728	32.4365	48.3063	43.2988	58.6873
hsa-miR-140-5p	153.938	145.512	16.9135	16.3153	0.515764	1.05791	1.05791	125.794	123.454	155.577	156.597	158.884	152.765	163.321	164.08	134.413
hsa-miR-199b-5p	25.0976	36.7969	9.26733	39.4208	0.516146	0.682057	-1.46615	18.1703	115.957	34.9254	19.1521	16.8814	15.6951	17.2523	35.3227	22.7177
hcmv-miR-UL22A	38.4708	58.0188	8.82764	67.8455	0.516708	0.663074	-1.50813	34.9428	195.927	36.5129	34.9244	23.8326	21.9731	44.8559	42.1594	28.3971
hsa-miR-224	21.2423	32.0279	2.15144	37.9157	0.517901	0.663242	-1.50775	22.3634	108.959	15.8752	14.6457	19.8605	10.4634	19.5526	20.51	23.6643
hsa-miR-770-5p	24.5641	38.58	5.89946	49.0639	0.519434	0.636707	-1.57058	12.5794	137.949	30.1628	19.1521	14.8954	16.7414	29.9039	18.2311	25.5574
hsa-miR-548h	46.4875	62.2915	3.19446	55.894	0.52033	0.746288	-1.33996	43.3291	173.935	60.3257	37.1776	31.7768	27.2048	44.8559	44.4383	50.1682
hsv1-miR-H4-3p	7.54748	10.2399	1.36492	9.43464	0.521718	0.737067	-1.35673	6.98856	28.9892	9.5251	5.63297	2.97908	7.32437	6.9009	9.11554	6.62599
hsa-miR-1303	18.9288	28.2253	6.05589	32.5912	0.52588	0.670633	-1.49113	16.7726	94.4649	9.5251	16.8989	13.9024	17.7878	25.3033	18.2311	13.252
hsa-miR-331-3p	24.3522	30.407	3.60606	21.4547	0.52829	0.800875	-1.24863	19.568	72.473	30.1628	14.6457	27.8047	17.7878	21.8529	28.4861	22.7177
kshv-miR-K12-11	27.3491	38.0792	5.00956	38.4546	0.529509	0.718215	-1.39234	26.5565	115.957	26.9878	22.5319	22.8396	13.6024	31.0541	21.6494	29.3437
hsa-miR-1301	37.9136	53.0695	13.3724	52.4553	0.52981	0.714414	-1.39975	20.9657	159.441	36.5129	37.1776	29.7908	34.5292	51.7568	25.0677	36.9162
hsa-miR-877	32.47	43.4389	2.72076	39.7687	0.530585	0.747488	-1.33781	30.7497	123.454	17.4627	31.5446	21.8466	35.5755	29.9039	35.3227	32.1834
hsa-miR-639	20.0445	30.5622	1.42421	38.4262	0.532668	0.655858	-1.52472	13.9771	108.959	14.2877	13.5191	15.8884	16.7414	19.5526	21.6494	18.9314
hsa-miR-1227	22.6365	34.6748	2.57347	43.9526	0.532986	0.652823	-1.53181	25.1588	123.454	20.6377	14.6457	17.8745	6.27803	20.7027	21.6494	25.5574
hsa-miR-423-5p	200.609	240.558	11.4225	145.798	0.533586	0.83393	-1.19914	180.305	529.803	246.065	174.622	142.003	170.553	207.027	207.379	187.421
hsa-miR-136	51.9953	74.6728	15.7845	81.0137	0.534356	0.696309	-1.43614	54.5108	239.411	38.1004	42.8106	39.721	33.4828	66.7087	35.3227	53.9545
hsa-miR-34b	78.4014	105.175	1.02829	98.4554	0.534871	0.745438	-1.34149	72.6811	304.887	73.0258	76.6084	53.6234	50.2243	78.2102	77.4821	79.5119
hsa-miR-630	30.2792	32.6666	5.08028	4.74467	0.535797	0.926916	-1.07885	33.5451	36.4864	38.1004	33.7978	25.8187	28.2511	35.6547	29.6255	25.5574
hsa-miR-1231	36.8647	62.4583	7.26458	93.9761	0.535932	0.590229	-1.69426	23.7611	253.906	31.7503	25.9117	25.8187	13.6024	41.4054	28.4861	40.7025
hsa-miR-301a	70.6468	76.2724	4.61541	20.0259	0.537409	0.926243	-1.07963	72.6811	115.957	65.0882	75.4818	63.5537	64.873	66.7087	69.506	75.7256
hsa-miR-1286	34.8989	53.8425	4.01104	70.2309	0.538931	0.648166	-1.54281	25.1588	195.927	42.863	19.1521	15.8884	24.0658	36.8048	37.6016	30.2902
hsa-miR-302d	11.1611	13.777	4.16468	8.00753	0.540139	0.810126	-1.23438	13.9771	28.9892	14.2877	10.1393	7.94421	7.32437	11.5015	6.83666	15.1451
kshv-miR-K12-2	34.0714	46.9911	2.46043	48.092	0.540325	0.725061	-1.37919	30.7497	144.946	28.5753	25.9117	29.7908	21.9731	35.6547	35.3227	31.2368
hsa-miR-582-3p	28.2944	36.8709	1.61068	31.9707	0.540861	0.767391	-1.30312	30.7497	101.462	25.4003	25.9117	18.8675	18.8341	28.7538	29.6255	26.504
hsa-miR-194	41.7022	46.9584	9.38307	14.8522	0.541041	0.888067	-1.12604	34.9428	36.4864	74.6133	41.684	41.7071	52.3169	50.6066	31.9044	42.5957
hsa-miR-331-5p	10.7765	13.2911	3.56635	8.1664	0.541491	0.810804	-1.23334	9.78399	28.9892	11.1126	14.6457	8.93723	6.27803	8.05105	14.8128	9.4657
hsa-miR-611	30.1876	40.1937	1.78255	37.4853	0.542707	0.751052	-1.33147	16.7726	115.957	31.7503	25.9117	28.7977	21.9731	28.7538	29.6255	32.1834
hsa-miR-583	19.0479	14.9574	4.45453	14.2834	0.542882	1.27348	1.27348	9.78399	43.4838	14.2877	9.01275	7.94421	5.23169	24.1532	15.9522	17.0383
hsa-miR-675	31.658	45.9614	9.78248	52.6035	0.544739	0.688796	-1.45181	20.9657	152.443	38.1004	22.5319	21.8466	19.8804	35.6547	20.51	38.8094
hsa-miR-30e	38.7102	55.3159	8.02925	61.8818	0.544768	0.699802	-1.42898	26.5565	181.432	28.5753	29.2914	36.742	29.2975	44.8559	29.6255	41.6491
hsa-miR-513a-3p	49.3842	68.9333	7.93635	73.1474	0.544911	0.716406	-1.39586	43.3291	217.919	41.2755	43.9372	35.7489	31.3902	57.5075	48.9961	41.6491
hsa-miR-135a	40.1782	53.9952	6.04737	51.8151	0.546299	0.744107	-1.34389	37.7382	159.441	34.9254	34.9244	30.7838	26.1585	47.1562	36.4622	36.9162
hsa-miR-329	24.6784	36.15	0.886173	43.5033	0.546918	0.682667	-1.46484	27.9543	123.454	26.9878	11.2659	18.8675	8.37071	25.3033	25.0677	23.6643
hsa-miR-548a-3p	73.2126	101.559	8.14929	107.276	0.547615	0.720887	-1.38718	75.4765	319.381	50.8006	55.2031	64.5467	43.9462	78.2102	63.8088	77.6187
hsa-miR-302a	25.625	35.2512	0.770255	36.62	0.548138	0.726927	-1.37565	15.3748	108.959	26.9878	14.6457	28.7977	16.7414	25.3033	25.0677	26.504
hsa-miR-1296	29.5267	42.9242	7.3032	50.2771	0.54869	0.687881	-1.45374	18.1703	144.946	31.7503	18.0255	25.8187	18.8341	37.955	25.0677	25.5574
hsa-miR-933	19.2741	28.7441	3.35652	35.913	0.549237	0.670541	-1.49133	20.9657	101.462	9.5251	18.0255	9.93026	12.5561	16.1021	22.7889	18.9314
hsa-miR-711	11.6088	16.278	3.23966	17.3882	0.54962	0.713156	-1.40222	5.59085	50.981	15.8752	9.01275	9.93026	6.27803	12.6517	7.9761	14.1986
hsa-miR-26b	70.1763	61.8396	19.2154	13.9901	0.550262	1.13481	1.13481	47.5222	72.473	79.3759	54.0765	70.5048	47.0852	92.012	62.6694	55.8476
hsa-miR-769-5p	37.8779	50.9733	2.07135	50.116	0.550782	0.743093	-1.34573	32.1474	152.443	38.1004	31.5446	32.7699	18.8341	40.2553	36.4622	36.9162
hsa-miR-548g	45.9398	73.5061	11.9187	104.714	0.551066	0.624979	-1.60005	34.9428	286.893	34.9254	32.6712	32.7699	18.8341	32.2042	53.5538	52.0614
hsa-miR-1247	22.1042	29.1383	6.85464	25.5873	0.551316	0.758599	-1.31822	9.78399	79.9702	26.9878	22.5319	19.8605	15.6951	29.9039	19.3705	17.0383
hsa-miR-2110	16.3094	21.2222	3.6257	18.4321	0.553633	0.768506	-1.30123	9.78399	57.9784	12.7001	21.4053	12.9093	12.5561	17.2523	19.3705	12.3054
hsa-miR-1245	33.9464	48.1234	2.55019	54.6511	0.553695	0.705404	-1.41763	29.352	159.441	30.1628	25.9117	20.8535	23.0195	36.8048	31.9044	33.13
hsa-miR-515-5p	37.9529	54.9701	5.06153	65.6132	0.554816	0.690428	-1.44838	26.5565	188.43	36.5129	22.5319	32.7699	23.0195	43.7057	34.1833	35.9697
hcmv-miR-US4	21.0696	26.935	2.96863	22.4321	0.554948	0.78224	-1.27838	16.7726	72.473	19.0502	15.7723	21.8466	15.6951	24.1532	18.2311	20.8245
hsa-miR-34c-5p	44.4192	64.5243	13.9158	75.994	0.555003	0.688411	-1.45262	37.7382	217.919	52.3881	20.2787	34.7559	24.0658	44.8559	58.1116	30.2902
hsa-miR-486-3p	39.0591	54.4719	7.40432	59.1304	0.555623	0.71705	-1.3946	41.9314	173.935	36.5129	32.6712	20.8535	20.9268	36.8048	33.0438	47.3285
hsa-miR-887	32.6522	45.9545	13.5113	48.9309	0.5569	0.710533	-1.40739	33.5451	144.946	30.1628	30.418	18.8675	17.7878	32.2042	19.3705	46.3819
hsa-miR-1254	42.9429	64.8778	3.87713	85.7404	0.558944	0.661904	-1.51079	29.352	239.411	41.2755	27.0383	21.8466	30.3438	43.7057	38.7411	46.3819
hsa-miR-1178	15.8117	17.9635	4.31673	5.89673	0.559256	0.880214	-1.13609	12.5794	28.9892	17.4627	19.1521	13.9024	15.6951	20.7027	12.5339	14.1986
hsa-miR-324-3p	52.6502	66.164	3.95174	52.9355	0.560718	0.795753	-1.25667	46.1245	173.935	49.213	43.9372	37.735	46.0389	51.7568	56.9722	49.2216
hsa-miR-558	26.7573	33.5858	3.88717	26.4854	0.561427	0.796684	-1.2552	23.7611	86.9676	25.4003	25.9117	24.8256	14.6487	23.003	30.765	26.504
hsa-miR-641	46.6673	62.4479	5.57128	62.1229	0.563275	0.747299	-1.33815	40.5337	188.43	49.213	30.418	35.7489	30.3438	42.5556	44.4383	53.0079
hsa-miR-452	47.6233	64.9679	3.443	68.7138	0.564142	0.733029	-1.3642	51.7154	203.424	49.213	31.5446	28.7977	25.1121	43.7057	48.9961	50.1682
hsa-miR-409-3p	30.4495	44.6827	4.75382	56.3513	0.565164	0.681461	-1.46744	25.1588	159.441	19.0502	25.9117	22.8396	15.6951	32.2042	25.0677	34.0765
hsa-miR-892b	45.6266	63.1438	6.54065	69.3643	0.565714	0.722583	-1.38392	48.9199	203.424	42.863	32.6712	24.8256	26.1585	51.7568	38.7411	46.3819
hsa-miR-1914	33.8726	44.7364	6.94795	42.4604	0.565786	0.75716	-1.32073	30.7497	130.451	38.1004	20.2787	25.8187	23.0195	35.6547	26.2072	39.7559
hsa-miR-450b-3p	25.4428	32.4078	6.25252	26.7696	0.567342	0.785084	-1.27375	19.568	86.9676	23.8128	20.2787	21.8466	21.9731	28.7538	18.2311	29.3437
hsa-miR-95	40.2711	54.3522	8.54866	55.4629	0.56785	0.740929	-1.34966	39.136	166.938	26.9878	28.1648	38.728	26.1585	35.6547	50.1355	35.0231
hsa-miR-557	22.1865	28.3898	9.34381	21.6513	0.568033	0.781495	-1.2796	19.568	72.473	20.6377	18.0255	21.8466	17.7878	20.7027	13.6733	32.1834
hsa-miR-302b	28.6433	41.5052	6.89021	50.9743	0.568634	0.690114	-1.44903	11.1817	144.946	23.8128	21.4053	27.8047	19.8804	20.7027	33.0438	32.1834
hsa-miR-2052	17.4263	20.7603	5.42584	11.2939	0.568686	0.839404	-1.19132	19.568	43.4838	14.2877	14.6457	16.8814	15.6951	13.8018	14.8128	23.6643
hsa-miR-1285	21.1196	32.3127	2.43783	44.8855	0.568813	0.653601	-1.52999	8.38628	123.454	20.6377	18.0255	12.9093	10.4634	19.5526	23.9283	19.878
hsa-miR-1185	23.4021	34.3442	5.40542	43.9172	0.572483	0.681398	-1.46757	9.78399	123.454	12.7001	22.5319	20.8535	16.7414	20.7027	29.6255	19.878
hsa-miR-578	29.8387	43.1468	6.0347	53.6004	0.573099	0.691561	-1.446	25.1588	152.443	22.2252	21.4053	19.8605	17.7878	36.8048	26.2072	26.504
hsa-miR-155	122.634	109.022	18.7697	49.8815	0.574071	1.12485	1.12485	86.6582	210.422	82.5509	87.8743	90.3653	96.2632	143.769	116.223	107.909
hsa-miR-1282	20.8589	27.2478	2.64822	26.0422	0.576892	0.765525	-1.30629	12.5794	79.9702	17.4627	18.0255	21.8466	13.6024	18.4024	20.51	23.6643
hsa-miR-1248	31.09	37.9655	1.98893	28.1936	0.577641	0.818903	-1.22115	27.9543	94.4649	22.2252	31.5446	32.7699	18.8341	33.3544	29.6255	30.2902
hsa-miR-1244	38.4649	57.5725	5.66186	78.5839	0.578781	0.668112	-1.49676	29.352	217.919	25.4003	25.9117	23.8326	23.0195	44.8559	36.4622	34.0765
hsa-miR-190b	29.2208	34.3937	5.47208	20.235	0.579163	0.849597	-1.17703	30.7497	72.473	28.5753	29.2914	33.7629	11.5097	24.1532	28.4861	35.0231
hsa-miR-1203	17.9418	25.3196	3.31712	30.2878	0.579962	0.708613	-1.41121	11.1817	86.9676	9.5251	14.6457	13.9024	15.6951	16.1021	15.9522	21.7711
hsa-miR-632	43.5502	59.9925	9.01897	67.2716	0.580351	0.725927	-1.37755	44.7268	195.927	33.3379	39.4308	29.7908	16.7414	37.955	38.7411	53.9545
hsa-miR-604	34.0441	44.656	4.58715	43.6415	0.580352	0.762363	-1.31171	32.1474	130.451	39.6879	38.3042	16.8814	10.4634	28.7538	36.4622	36.9162
kshv-miR-K12-7	34.181	41.6677	6.15002	30.108	0.580582	0.820323	-1.21903	33.5451	101.462	39.6879	31.5446	22.8396	20.9268	33.3544	28.4861	40.7025
hsa-miR-128	132.751	148.836	5.76359	66.481	0.581209	0.891923	-1.12117	116.01	282.895	134.939	134.065	114.198	110.912	127.667	139.012	131.573
ebv-miR-BART20-5p	13.9424	21.0741	4.32089	29.1608	0.581224	0.661592	-1.51151	1.39771	79.9702	9.5251	10.1393	13.9024	11.5097	11.5015	11.3944	18.9314
hsa-miR-326	45.7648	56.7121	8.55057	44.3296	0.581864	0.806967	-1.23921	50.3177	144.946	41.2755	22.5319	46.6722	34.5292	37.955	44.4383	54.9011
hsa-miR-369-5p	46.8732	65.0412	3.81643	75.5727	0.582231	0.72067	-1.3876	48.9199	217.919	34.9254	41.684	24.8256	21.9731	44.8559	51.2749	44.4888
hsa-miR-371-5p	28.8754	39.0696	4.73044	42.3487	0.584431	0.739078	-1.35304	34.9428	123.454	31.7503	15.7723	14.8954	13.6024	33.3544	23.9283	29.3437
ebv-miR-BART4	18.4573	21.245	1.39397	11.5953	0.585432	0.868786	-1.15103	23.7611	43.4838	15.8752	14.6457	11.9163	17.7878	18.4024	17.0916	19.878
hsa-miR-518b	32.9034	48.535	7.42488	65.6462	0.58846	0.677932	-1.47507	33.5451	181.432	30.1628	14.6457	18.8675	12.5561	26.4535	41.0199	31.2368
hsa-miR-548a-5p	54.0075	69.6604	6.89654	65.9686	0.589236	0.775297	-1.28983	51.7154	203.424	52.3881	37.1776	38.728	34.5292	59.8078	55.8327	46.3819
hsa-miR-298	21.7614	27.091	1.24655	22.6537	0.590195	0.803268	-1.24491	11.1817	72.473	22.2252	15.7723	17.8745	23.0195	23.003	20.51	21.7711
hsa-miR-200b	38.6209	54.1514	3.44651	66.3702	0.592052	0.713202	-1.40213	44.7268	188.43	25.4003	22.5319	21.8466	21.9731	36.8048	36.4622	42.5957
hsa-miR-541	16.2392	20.653	3.3169	18.5601	0.594104	0.786285	-1.2718	15.3748	57.9784	14.2877	7.88616	16.8814	11.5097	17.2523	12.5339	18.9314
hsa-miR-218	12.8673	10.7453	4.58967	6.55674	0.594391	1.19749	1.19749	2.79543	21.9918	9.5251	7.88616	13.9024	8.37071	11.5015	9.11554	17.9848
hsa-miR-183	118.45	130.977	20.832	46.5798	0.595047	0.904357	-1.10576	148.158	217.919	93.6635	114.913	100.296	110.912	138.018	120.781	96.5501
ebv-miR-BART14	22.3781	28.3538	3.51387	25.4732	0.595514	0.789246	-1.26703	15.3748	79.9702	19.0502	20.2787	21.8466	13.6024	18.4024	25.0677	23.6643
hsa-miR-490-5p	41.4594	55.0186	6.04369	58.6375	0.598397	0.753552	-1.32705	33.5451	173.935	42.863	25.9117	29.7908	24.0658	34.5045	44.4383	45.4354
hsa-miR-876-5p	33.8738	45.1271	14.0538	45.6615	0.598447	0.750632	-1.33221	26.5565	137.949	30.1628	19.1521	30.7838	26.1585	37.955	18.2311	45.4354
ebv-miR-BART5	24.6141	33.8934	0.687511	40.6031	0.599845	0.726223	-1.37699	13.9771	115.957	14.2877	14.6457	28.7977	15.6951	25.3033	23.9283	24.6108
hsa-miR-382	18.474	23.6071	3.90512	21.9648	0.600253	0.782561	-1.27786	8.38628	65.4756	30.1628	11.2659	15.8884	10.4634	21.8529	19.3705	14.1986
hsa-miR-658	19.1836	26.2687	6.30881	30.082	0.60082	0.730282	-1.36933	20.9657	86.9676	14.2877	10.1393	16.8814	8.37071	26.4535	15.9522	15.1451
hsa-miR-200c	27.3908	39.7479	12.473	51.9921	0.601274	0.689113	-1.45114	11.1817	144.946	23.8128	20.2787	27.8047	10.4634	27.6036	14.8128	39.7559
hsa-miR-217	24.5868	32.527	5.95849	34.2865	0.603091	0.755889	-1.32294	15.3748	101.462	30.1628	14.6457	18.8675	14.6487	18.4024	25.0677	30.2902
hsa-miR-374a	281.887	304.546	30.8177	92.157	0.603888	0.925598	-1.08038	282.338	144.946	325.441	417.966	360.468	296.114	308.24	289.419	248.001
hsa-miR-376b	33.8583	49.0865	5.10953	68.2949	0.60987	0.689768	-1.44976	22.3634	188.43	23.8128	20.2787	21.8466	17.7878	31.0541	30.765	39.7559
hsa-miR-1277	31.5318	38.6173	5.60402	31.2306	0.610822	0.81652	-1.22471	29.352	101.462	31.7503	29.2914	17.8745	21.9731	34.5045	25.0677	35.0231
hsa-miR-766	36.5206	47.1576	3.89019	48.0352	0.612514	0.774437	-1.29126	32.1474	144.946	30.1628	25.9117	27.8047	21.9731	32.2042	37.6016	39.7559
hsa-miR-573	20.0052	28.2423	7.53568	36.2092	0.61283	0.70834	-1.41175	4.19314	101.462	17.4627	14.6457	13.9024	17.7878	27.6036	12.5339	19.878
hsa-miR-645	36.417	31.9629	7.88602	17.3862	0.613689	1.13935	1.13935	25.1588	65.4756	34.9254	19.1521	19.8605	27.2048	40.2553	27.3466	41.6491
hsa-miR-1253	38.6375	50.4076	1.67193	53.8399	0.615509	0.766501	-1.30463	34.9428	159.441	34.9254	25.9117	16.8814	30.3438	40.2553	38.7411	36.9162
hsa-miR-149	23.152	25.9812	0.456327	12.9692	0.61632	0.891108	-1.1222	16.7726	50.981	26.9878	19.1521	16.8814	25.1121	23.003	22.7889	23.6643
hsa-miR-339-3p	15.02	12.5441	5.12888	8.97438	0.616345	1.19737	1.19737	4.19314	28.9892	14.2877	13.5191	6.95118	7.32437	10.3514	20.51	14.1986
hsa-miR-506	57.9783	79.8221	10.1063	99.8172	0.617544	0.726345	-1.37676	41.9314	282.895	53.9756	34.9244	32.7699	32.4365	60.958	46.7172	66.2599
hsa-miR-219-5p	25.1714	30.2033	7.50144	21.1549	0.619108	0.833399	-1.19991	19.568	72.473	25.4003	20.2787	27.8047	15.6951	24.1532	18.2311	33.13
hsa-miR-564	17.6465	21.6845	2.82003	18.4241	0.620437	0.813785	-1.22883	12.5794	57.9784	22.2252	7.88616	16.8814	12.5561	20.7027	17.0916	15.1451
kshv-miR-K12-5	11.2695	16.1093	6.65717	20.8767	0.621682	0.699563	-1.42946	13.9771	57.9784	6.35007	10.1393	2.97908	5.23169	6.9009	7.9761	18.9314
hsa-miR-423-3p	176.704	164.896	27.0834	40.6161	0.622937	1.07161	1.07161	178.907	94.4649	196.852	181.382	198.605	139.163	201.276	181.171	147.665
hsa-miR-602	20.6219	25.041	3.11874	20.3275	0.623227	0.823525	-1.21429	11.1817	65.4756	15.8752	20.2787	23.8326	13.6024	23.003	17.0916	21.7711
hsa-miR-548d-5p	55.1006	71.9901	7.21274	78.7827	0.62407	0.765391	-1.30652	46.1245	232.414	41.2755	36.051	44.6862	31.3902	50.6066	51.2749	63.4202
hsa-miR-519e	51.7262	68.3013	9.40377	77.3146	0.625701	0.757325	-1.32044	27.9543	224.916	49.213	43.9372	39.721	24.0658	60.958	42.1594	52.0614
hsa-miR-876-3p	38.0886	49.0216	6.85689	50.9126	0.625996	0.776976	-1.28704	26.5565	152.443	38.1004	27.0383	23.8326	26.1585	46.006	34.1833	34.0765
hsa-miR-1974	43.6977	56.6056	16.3326	57.5366	0.627365	0.771968	-1.29539	37.7382	173.935	30.1628	31.5446	32.7699	33.4828	60.958	28.4861	41.6491
hsa-miR-614	19.6504	26.0937	5.09608	29.9856	0.628527	0.753069	-1.3279	12.5794	86.9676	19.0502	14.6457	13.9024	9.41705	14.952	25.0677	18.9314
hsa-miR-935	25.7059	34.9164	5.04894	43.6458	0.630638	0.736214	-1.3583	23.7611	123.454	22.2252	14.6457	13.9024	11.5097	28.7538	28.4861	19.878
hsa-miR-1825	47.2983	61.8675	6.65113	69.9878	0.634078	0.764509	-1.30803	33.5451	203.424	49.213	37.1776	24.8256	23.0195	42.5556	44.4383	54.9011
hsa-miR-515-3p	32.5617	28.1009	9.99723	16.7213	0.634327	1.15874	1.15874	16.7726	57.9784	38.1004	19.1521	19.8605	16.7414	21.8529	34.1833	41.6491
hsv1-miR-H4-5p	31.0293	35.7163	3.58345	22.2738	0.634751	0.868772	-1.15105	29.352	79.9702	33.3379	27.0383	26.8117	17.7878	34.5045	27.3466	31.2368
kshv-miR-K12-3	26.568	33.5509	2.614	33.7819	0.635648	0.791871	-1.26283	16.7726	101.462	30.1628	18.0255	12.9093	21.9731	24.1532	26.2072	29.3437
hsa-miR-151-3p	69.6251	75.0896	10.6261	22.6475	0.637484	0.927227	-1.07848	81.0673	43.4838	112.714	77.735	67.5258	68.012	78.2102	72.9244	57.7408
ebv-miR-BART2-3p	50.7428	43.4048	11.0794	32.8978	0.637644	1.16906	1.16906	18.1703	108.959	39.6879	29.2914	29.7908	34.5292	52.9069	38.7411	60.5805
hsa-miR-663b	17.8299	24.1172	1.80517	30.8849	0.640025	0.7393	-1.35263	12.5794	86.9676	9.5251	9.01275	10.9233	15.6951	19.5526	15.9522	17.9848
hcmv-miR-UL70-3p	43.4216	52.9825	10.7871	45.3766	0.642057	0.819545	-1.22019	34.9428	144.946	42.863	25.9117	35.7489	33.4828	37.955	36.4622	55.8476
hsa-miR-924	16.5047	21.4145	8.38853	21.9959	0.645287	0.770726	-1.29748	11.1817	65.4756	17.4627	16.8989	5.95815	11.5097	21.8529	6.83666	20.8245
hsa-miR-606	19.2848	24.8714	0.319325	27.9886	0.645617	0.775381	-1.28969	6.98856	79.9702	19.0502	25.9117	8.93723	8.37071	19.5526	19.3705	18.9314
hsa-miR-1197	28.7124	36.7437	7.11944	39.2851	0.645946	0.781423	-1.27972	13.9771	115.957	28.5753	22.5319	25.8187	13.6024	24.1532	25.0677	36.9162
ebv-miR-BART12	13.64	16.9829	1.26148	16.7322	0.646668	0.80316	-1.24508	12.5794	50.981	7.93759	9.01275	10.9233	10.4634	13.8018	14.8128	12.3054
hsa-miR-141	32.2116	42.3829	5.81202	50.6661	0.646954	0.760016	-1.31576	15.3748	144.946	33.3379	15.7723	21.8466	23.0195	27.6036	38.7411	30.2902
hsa-miR-106a+hsa-miR-17	133.863	124.804	19.5415	37.8523	0.650564	1.07258	1.07258	97.8399	195.927	88.901	118.292	119.163	128.7	156.42	123.06	122.108
ebv-miR-BART21-5p	13.515	17.4567	1.87469	20.0301	0.65226	0.774201	-1.29165	6.98856	57.9784	12.7001	5.63297	9.93026	11.5097	14.952	11.3944	14.1986
hsa-miR-339-5p	34.4274	41.1593	3.92406	34.0923	0.652267	0.836444	-1.19554	16.7726	108.959	39.6879	31.5446	23.8326	26.1585	29.9039	36.4622	36.9162
hsa-miR-1908	12.697	11.3921	2.87048	5.50153	0.654652	1.11454	1.11454	8.38628	21.9918	12.7001	9.01275	8.93723	7.32437	14.952	13.6733	9.4657
hsa-miR-1262	25.3095	32.5778	0.24488	37.5132	0.65509	0.776894	-1.28718	22.3634	108.959	15.8752	14.6457	16.8814	16.7414	25.3033	25.0677	25.5574
hsa-miR-150	26.8859	31.8197	5.3932	24.6914	0.656903	0.844946	-1.18351	23.7611	79.9702	33.3379	22.5319	20.8535	10.4634	23.003	33.0438	24.6108
hsa-miR-767-5p	57.3568	70.1148	5.5378	66.0203	0.65759	0.818041	-1.22243	55.9085	203.424	44.4505	34.9244	51.6373	30.3438	62.1081	51.2749	58.6873
hsa-miR-543	27.3419	33.3329	2.97095	30.9785	0.657869	0.820269	-1.21911	23.7611	94.4649	17.4627	34.9244	17.8745	11.5097	28.7538	23.9283	29.3437
hsa-miR-376a	23.4604	31.4178	2.39915	41.5073	0.659205	0.746723	-1.33918	15.3748	115.957	19.0502	14.6457	10.9233	12.5561	20.7027	25.0677	24.6108
hsa-miR-561	48.9771	60.8185	1.63914	62.626	0.662875	0.805298	-1.24178	39.136	188.43	38.1004	37.1776	32.7699	29.2975	50.6066	48.9961	47.3285
ebv-miR-BART10	57.7152	68.2756	2.19018	56.706	0.667744	0.845327	-1.18297	46.1245	181.432	66.6757	41.684	29.7908	43.9462	55.2072	59.251	58.6873
hsa-miR-26a	1432.09	1313.28	213.247	575.248	0.667965	1.09047	1.09047	1297.08	202.425	1374.79	1759.74	1735.81	1509.87	1630.91	1458.49	1206.88
hsa-miR-1250	16.5404	20.7249	3.64456	22.0843	0.668499	0.798092	-1.25299	12.5794	65.4756	14.2877	14.6457	7.94421	9.41705	12.6517	17.0916	19.878
hsa-miR-631	34.7667	39.1444	2.2734	23.514	0.669678	0.888167	-1.12591	30.7497	86.9676	30.1628	25.9117	31.7768	29.2975	35.6547	36.4622	32.1834
hsa-miR-664	10.211	13.1853	2.16807	15.8649	0.66973	0.774422	-1.29129	22.3634	40.4849	1.58752	1.12659	0.993026	12.5561	10.3514	7.9761	12.3054
hsa-miR-548c-5p	36.0051	42.8122	5.88591	36.3051	0.671483	0.841	-1.18906	33.5451	115.957	26.9878	33.7978	28.7977	17.7878	29.9039	36.4622	41.6491
hsa-miR-98	105.142	96.6848	25.1075	29.4698	0.673037	1.08747	1.08747	64.2948	137.949	60.3257	102.52	107.247	107.773	133.417	85.4582	96.5501
hsa-miR-24	2059.01	1920.79	84.7271	749.37	0.673292	1.07196	1.07196	1787.67	471.824	2241.57	2427.81	2449.79	2146.04	2028.87	2154.69	1993.48
hsa-miR-769-3p	19.6623	23.7964	5.54248	21.5686	0.674132	0.82627	-1.21026	5.59085	65.4756	17.4627	25.9117	17.8745	10.4634	20.7027	13.6733	24.6108
hsa-miR-323-5p	20.1398	24.8424	7.90086	23.7627	0.674803	0.810701	-1.2335	23.7611	72.473	15.8752	13.5191	11.9163	11.5097	12.6517	19.3705	28.3971
hsa-miR-297	19.2241	23.0508	1.89225	20.9336	0.674939	0.83399	-1.19906	13.9771	65.4756	14.2877	19.1521	13.9024	11.5097	20.7027	17.0916	19.878
hsa-miR-1308	254.17	277.261	13.7783	127.521	0.678578	0.916716	-1.09085	142.567	471.824	133.351	337.978	306.845	271.002	267.985	254.096	240.429
hsa-miR-577	45.1599	56.2108	5.31517	61.7762	0.68122	0.803402	-1.24471	37.7382	181.432	33.3379	37.1776	29.7908	17.7878	42.5556	51.2749	41.6491
hsa-miR-619	49.0474	55.6196	11.6459	34.2927	0.685452	0.881836	-1.134	46.1245	123.454	53.9756	45.0638	34.7559	30.3438	35.6547	54.6933	56.7942
hsa-miR-646	30.1911	26.7745	1.86531	19.378	0.685899	1.12761	1.12761	15.3748	65.4756	19.0502	20.2787	25.8187	14.6487	29.9039	28.4861	32.1834
hsa-miR-617	10.8479	13.0177	2.61273	11.9909	0.686975	0.833324	-1.20001	4.19314	36.4864	9.5251	13.5191	4.96513	9.41705	10.3514	13.6733	8.51913
hsa-miR-937	35.3085	45.2281	7.8515	56.2296	0.688043	0.780676	-1.28094	32.1474	159.441	23.8128	21.4053	18.8675	15.6951	27.6036	43.2988	35.0231
hsa-miR-299-5p	26.799	31.5067	9.03078	24.3871	0.688154	0.850583	-1.17566	18.1703	79.9702	17.4627	25.9117	30.7838	16.7414	19.5526	23.9283	36.9162
hsa-miR-516a-5p	26.2143	32.3492	7.29898	34.4057	0.690686	0.810356	-1.23403	9.78399	101.462	17.4627	25.9117	24.8256	14.6487	28.7538	31.9044	17.9848
hsa-miR-598	31.7318	37.3252	5.31323	31.8799	0.691482	0.850144	-1.17627	23.7611	101.462	23.8128	20.2787	34.7559	19.8804	36.8048	26.2072	32.1834
hcmv-miR-US25-2-3p	46.4469	55.8259	3.75745	54.6091	0.692493	0.831996	-1.20193	40.5337	166.938	33.3379	36.051	28.7977	29.2975	50.6066	43.2988	45.4354
hsa-miR-200a	150.185	169.24	38.9494	99.01	0.692848	0.887412	-1.12687	149.555	159.441	136.527	110.406	94.3375	365.172	136.868	119.642	194.047
hsa-miR-550	16.3165	18.6877	3.68523	13.1406	0.694767	0.873115	-1.14532	11.1817	43.4838	15.8752	21.4053	13.9024	6.27803	19.5526	17.0916	12.3054
hsa-miR-369-3p	28.2885	38.3816	4.14716	59.4138	0.69565	0.737032	-1.35679	15.3748	159.441	15.8752	19.1521	8.93723	11.5097	28.7538	23.9283	32.1834
hsa-miR-520e	27.9551	31.1753	4.36366	18.2229	0.696026	0.896708	-1.11519	18.1703	65.4756	38.1004	22.5319	21.8466	20.9268	23.003	29.6255	31.2368
hsa-miR-187	41.7118	37.4058	9.81073	21.8883	0.696162	1.11512	1.11512	29.352	79.9702	41.2755	27.0383	24.8256	21.9731	36.8048	35.3227	53.0079
hsa-miR-885-5p	25.0666	28.8428	7.89827	20.2101	0.700832	0.869077	-1.15065	25.1588	65.4756	36.5129	14.6457	21.8466	9.41705	29.9039	15.9522	29.3437
hsa-miR-373	14.3901	16.7182	3.11367	13.4444	0.700947	0.860746	-1.16178	8.38628	43.4838	12.7001	13.5191	14.8954	7.32437	12.6517	12.5339	17.9848
mcv-miR-M1-3p	9.02029	10.6848	3.16631	9.13722	0.701077	0.844216	-1.18453	6.98856	28.9892	4.76255	10.1393	6.95118	6.27803	12.6517	6.83666	7.57256
hsa-miR-337-5p	19.9159	24.991	0.792171	30.5878	0.701391	0.796922	-1.25483	8.38628	86.9676	15.8752	9.01275	11.9163	17.7878	19.5526	19.3705	20.8245
hsa-miR-886-5p	50.6463	61.0588	6.20297	62.8276	0.703662	0.829468	-1.20559	37.7382	188.43	46.038	38.3042	31.7768	24.0658	57.5075	48.9961	45.4354
hsa-miR-499-5p	28.8612	26.2236	0.43877	16.3852	0.709769	1.10058	1.10058	12.5794	57.9784	23.8128	16.8989	18.8675	27.2048	28.7538	28.4861	29.3437
hsa-let-7a	14213.7	13309.3	2086.61	4894.32	0.709811	1.06796	1.06796	13454.4	3816.58	17429.4	15541.4	16071.1	13542.8	16298.8	14216.8	12125.6
hsa-miR-649	80.8171	70.1459	15.5488	63.5099	0.710646	1.15213	1.15213	30.7497	195.927	74.6133	37.1776	43.6931	38.7145	97.7628	77.4821	67.2065
hsa-miR-296-3p	11.9684	14.6921	6.85001	14.3167	0.711032	0.814611	-1.22758	6.98856	43.4838	12.7001	5.63297	9.93026	9.41705	8.05105	7.9761	19.878
hcmv-miR-US5-1	16.5333	19.8586	5.35972	19.6229	0.711434	0.83255	-1.20113	2.79543	57.9784	15.8752	10.1393	20.8535	11.5097	10.3514	19.3705	19.878
hsa-miR-520g	25.0523	29.1461	4.42219	25.6086	0.717744	0.859542	-1.16341	8.38628	79.9702	25.4003	22.5319	21.8466	16.7414	25.3033	20.51	29.3437
hsa-miR-605	19.2205	17.7626	0.8722	9.36749	0.720466	1.08208	1.08208	16.7726	36.4864	11.1126	14.6457	12.9093	14.6487	19.5526	18.2311	19.878
hsa-miR-1204	22.7317	25.8412	5.27464	18.9877	0.721151	0.879671	-1.13679	9.78399	57.9784	39.6879	19.1521	15.8884	12.5561	28.7538	20.51	18.9314
kshv-miR-K12-8	15.6486	18.7985	5.41227	19.2722	0.722019	0.832443	-1.20128	8.38628	57.9784	12.7001	12.3925	11.9163	9.41705	11.5015	13.6733	21.7711
hsa-miR-576-5p	25.063	28.2171	6.90972	18.5354	0.723479	0.88822	-1.12585	15.3748	65.4756	25.4003	20.2787	21.8466	20.9268	28.7538	17.0916	29.3437
hsa-miR-302e	32.0068	38.1398	9.28593	38.5736	0.724979	0.839197	-1.19162	16.7726	115.957	30.1628	29.2914	18.8675	17.7878	42.5556	25.0677	28.3971
hsa-miR-491-5p	14.2175	16.456	3.58969	14.0001	0.725088	0.863966	-1.15745	2.79543	43.4838	11.1126	15.7723	10.9233	14.6487	17.2523	10.255	15.1451
hsa-miR-517a	15.3331	17.5372	4.87811	13.0359	0.725371	0.874321	-1.14374	11.1817	43.4838	12.7001	10.1393	9.93026	17.7878	11.5015	13.6733	20.8245
hsa-miR-222	302.013	311.494	34.0025	39.7015	0.725572	0.969565	-1.03139	300.508	261.403	328.616	345.864	359.475	273.094	333.544	306.51	265.986
hsa-miR-2113	32.6843	37.5905	3.79122	32.2132	0.727188	0.869483	-1.15011	18.1703	101.462	33.3379	34.9244	19.8605	17.7878	36.8048	31.9044	29.3437
hsa-miR-511	18.3823	20.2097	3.05846	11.4871	0.727465	0.90958	-1.09941	18.1703	43.4838	14.2877	15.7723	14.8954	14.6487	14.952	19.3705	20.8245
hsa-miR-1298	18.4168	20.8949	4.98417	15.1327	0.727471	0.881402	-1.13456	11.1817	50.981	17.4627	20.2787	12.9093	12.5561	24.1532	15.9522	15.1451
hsa-miR-448	21.528	23.5514	6.55835	10.1146	0.730117	0.914086	-1.09399	15.3748	43.4838	19.0502	23.6585	19.8605	19.8804	28.7538	15.9522	19.878
hcmv-miR-UL148D	6.78785	7.39131	0.143809	4.07865	0.732101	0.918356	-1.0889	2.79543	14.4946	4.76255	9.01275	5.95815	7.32437	6.9009	6.83666	6.62599
hsa-miR-636	37.5422	43.3673	3.56057	39.5059	0.734327	0.865679	-1.15516	22.3634	123.454	31.7503	33.7978	25.8187	23.0195	35.6547	35.3227	41.6491
hsa-miR-524-3p	19.0407	16.9601	2.50734	13.9167	0.735632	1.12268	1.12268	2.79543	43.4838	17.4627	14.6457	12.9093	10.4634	21.8529	18.2311	17.0383
hsa-miR-744	55.9744	52.5181	9.13157	20.3671	0.735876	1.06581	1.06581	41.9314	86.9676	68.2633	40.5574	39.721	37.6682	60.958	61.5299	45.4354
hsa-miR-574-5p	126.528	144.794	11.6349	125.199	0.737098	0.873852	-1.14436	69.8856	398.852	107.951	104.773	97.3165	89.9851	124.216	116.223	139.146
hsa-miR-761	16.9881	20.6938	2.78154	25.6006	0.739674	0.820928	-1.21813	12.5794	72.473	15.8752	9.01275	7.94421	6.27803	13.8018	18.2311	18.9314
hsa-miR-345	54.3778	51.2004	3.71068	22.0307	0.743767	1.06206	1.06206	36.3405	94.4649	50.8006	37.1776	48.6583	39.7609	58.6577	52.4144	52.0614
hsa-miR-370	46.6922	55.4964	8.94048	61.8953	0.745705	0.841357	-1.18856	30.7497	181.432	39.6879	27.0383	25.8187	28.2511	50.6066	36.4622	53.0079
hsa-miR-33b	60.793	70.1281	6.28351	66.2441	0.745715	0.866885	-1.15356	44.7268	203.424	63.5007	42.8106	31.7768	34.5292	67.8589	55.8327	58.6873
hsa-miR-519d	38.4375	34.4758	1.15538	29.8521	0.758558	1.11491	1.11491	22.3634	94.4649	23.8128	31.5446	16.8814	17.7878	37.955	37.6016	39.7559
hsa-miR-130a	50.7393	48.2916	10.3874	11.3993	0.761604	1.05068	1.05068	33.5451	43.4838	39.6879	54.0765	64.5467	54.4096	51.7568	39.8805	60.5805
hsa-miR-559	22.5758	25.9847	3.62125	26.5503	0.769113	0.868811	-1.151	11.1817	79.9702	14.2877	16.8989	17.8745	15.6951	21.8529	19.3705	26.504
hsa-miR-376c	46.9042	54.3791	8.5131	58.797	0.771714	0.862542	-1.15936	39.136	173.935	30.1628	24.7851	25.8187	32.4365	37.955	47.8566	54.9011
hsa-miR-1260	4781.12	4479.85	334.116	2378.27	0.772287	1.06725	1.06725	5040.15	834.689	4924.48	3983.64	3889.68	8206.43	4767.37	4454.08	5121.89
hsa-miR-491-3p	41.5617	46.809	3.05944	42.1049	0.773371	0.8879	-1.12625	25.1588	130.451	20.6377	48.4435	25.8187	30.3438	44.8559	41.0199	38.8094
hsa-miR-1279	18.8872	21.3092	5.06339	18.7561	0.77721	0.886341	-1.12823	6.98856	57.9784	19.0502	19.1521	7.94421	16.7414	13.8018	23.9283	18.9314
hsa-miR-487a	33.0463	36.2348	5.00544	25.4834	0.778194	0.912004	-1.09649	26.5565	86.9676	36.5129	23.6585	23.8326	19.8804	31.0541	38.7411	29.3437
hsa-miR-875-5p	31.5211	29.8192	3.29344	13.4248	0.779026	1.05707	1.05707	13.9771	50.981	39.6879	21.4053	28.7977	24.0658	31.0541	28.4861	35.0231
hsa-miR-21	3790.63	3935.77	546.692	975.046	0.783777	0.963123	-1.03829	4221.09	2205.68	4578.4	4495.11	4736.73	3377.58	3162.91	4162.39	4046.59
hsv2-miR-H3	10.5872	9.82418	1.57854	6.27084	0.78815	1.07767	1.07767	4.19314	21.9918	9.5251	9.01275	7.94421	6.27803	9.2012	10.255	12.3054
hsa-miR-1469	27.3991	30.2468	0.972879	24.7092	0.789273	0.90585	-1.10394	12.5794	79.9702	23.8128	21.4053	23.8326	19.8804	26.4535	27.3466	28.3971
ebv-miR-BART13	21.2565	19.7218	4.60019	11.9418	0.79032	1.07782	1.07782	11.1817	43.4838	17.4627	15.7723	17.8745	12.5561	24.1532	15.9522	23.6643
hsa-miR-188-5p	64.2006	61.2469	5.41234	24.9749	0.791316	1.04823	1.04823	46.1245	101.462	82.5509	52.9499	45.6792	38.7145	64.4084	69.506	58.6873
hsa-miR-147	45.3302	42.5836	5.66046	23.0077	0.791591	1.0645	1.0645	23.7611	86.9676	44.4505	28.1648	39.721	32.4365	39.1051	46.7172	50.1682
hsa-miR-609	25.4761	28.3815	9.13629	22.6826	0.793072	0.897632	-1.11404	16.7726	72.473	22.2252	12.3925	31.7768	14.6487	35.6547	22.7889	17.9848
hsa-miR-593	21.6364	24.894	3.94342	28.4279	0.793258	0.869139	-1.15056	4.19314	79.9702	28.5753	13.5191	17.8745	5.23169	24.1532	17.0916	23.6643
hsv2-miR-H4-3p	12.9316	14.2796	3.61068	11.0289	0.794144	0.905597	-1.10424	11.1817	36.4864	6.35007	11.2659	9.93026	10.4634	11.5015	10.255	17.0383
hsa-miR-1274b	4174.61	4687.04	470.44	4597.25	0.797381	0.890671	-1.12275	4764.8	398.852	3321.09	2995.61	3022.77	13619.1	4246.36	3672.42	4605.06
hsa-miR-1276	27.7384	30.4947	4.28344	24.4884	0.798596	0.909613	-1.09937	18.1703	79.9702	25.4003	23.6585	15.8884	19.8804	32.2042	27.3466	23.6643
hsa-miR-1246	140.724	134.57	7.84366	55.5252	0.799956	1.04573	1.04573	204.066	65.4756	198.44	102.52	128.1	108.819	149.52	134.454	138.199
hsa-miR-517b	12.6899	13.9751	3.24342	11.368	0.805459	0.908036	-1.10128	4.19314	36.4864	9.5251	11.2659	11.9163	10.4634	12.6517	15.9522	9.4657
hsa-miR-199a-3p+hsa-miR-199b-3p	14.6544	13.81	0.400885	8.34203	0.814372	1.06114	1.06114	5.59085	28.9892	14.2877	12.3925	6.95118	14.6487	14.952	14.8128	14.1986
hsa-miR-153	32.8641	36.4491	1.42747	35.6101	0.815251	0.901643	-1.10909	18.1703	108.959	25.4003	21.4053	23.8326	20.9268	34.5045	31.9044	32.1834
hsa-miR-504	24.0617	21.8693	5.09868	21.566	0.821172	1.10025	1.10025	18.1703	65.4756	9.5251	13.5191	10.9233	13.6024	29.9039	20.51	21.7711
hsa-miR-586	9.44062	10.7258	2.71688	12.7584	0.821316	0.88018	-1.13613	5.59085	36.4864	3.17503	6.75956	3.9721	8.37071	6.9009	9.11554	12.3054
hsa-miR-508-5p	42.6881	39.0028	1.73821	38.1422	0.822589	1.09449	1.09449	26.5565	115.957	31.7503	20.2787	24.8256	14.6487	42.5556	41.0199	44.4888
hsa-miR-519c-3p	16.7274	17.8758	5.2991	9.53578	0.823504	0.935754	-1.06866	11.1817	36.4864	17.4627	15.7723	15.8884	10.4634	12.6517	14.8128	22.7177
hsa-miR-30d	66.4736	68.7891	3.61304	23.8088	0.824332	0.966339	-1.03483	61.4994	115.957	66.6757	60.8361	58.5885	49.1779	64.4084	70.6455	64.3668
hsa-miR-302f	33.0451	36.2472	8.4818	31.9775	0.825749	0.911659	-1.0969	22.3634	101.462	25.4003	21.4053	23.8326	23.0195	34.5045	23.9283	40.7025
hsa-miR-720	26792	29021.7	8479	20738.2	0.826209	0.923172	-1.08322	29364.5	15550.2	20848.9	17706.7	20409.7	70250.1	21517	22286.4	36572.6
hsa-miR-1288	11.9957	13.2312	4.48373	11.6854	0.826549	0.906624	-1.10299	8.38628	36.4864	12.7001	4.50638	8.93723	8.37071	14.952	6.83666	14.1986
ebv-miR-BART1-5p	11.4016	13.2098	4.9104	18.6463	0.831018	0.863119	-1.15859	1.39771	50.981	7.93759	6.75956	6.95118	5.23169	8.05105	9.11554	17.0383
hsa-miR-195	84.7856	81.8784	9.30216	29.2868	0.831219	1.03551	1.03551	61.4994	137.949	77.7884	56.3297	83.4142	74.29	94.3123	84.3188	75.7256
hsa-miR-487b	33.95	37.2192	3.66447	35.5444	0.832062	0.912162	-1.0963	15.3748	108.959	20.6377	31.5446	24.8256	21.9731	37.955	30.765	33.13
hsa-miR-615-3p	17.7382	19.3896	6.17639	16.1683	0.832169	0.914831	-1.0931	6.98856	50.981	12.7001	9.01275	18.8675	17.7878	12.6517	15.9522	24.6108
hsa-miR-890	40.6474	43.2682	11.2231	25.652	0.837538	0.939429	-1.06448	26.5565	94.4649	41.2755	37.1776	29.7908	30.3438	40.2553	29.6255	52.0614
hsa-miR-523	21.8876	20.4178	5.18792	15.3936	0.839097	1.07198	1.07198	9.78399	50.981	20.6377	14.6457	13.9024	12.5561	24.1532	15.9522	25.5574
hsa-miR-1977	51.2988	47.505	11.6438	40.9456	0.839839	1.07986	1.07986	30.7497	130.451	39.6879	29.2914	30.7838	24.0658	64.4084	42.1594	47.3285
hsa-miR-19a	196.801	204.206	37.5279	68.9977	0.841083	0.963738	-1.03763	125.794	123.454	190.502	282.775	264.145	238.565	235.781	193.705	160.917
hsa-miR-514	99.4543	91.1741	12.6947	94.7056	0.841128	1.09082	1.09082	72.6811	282.895	58.7381	48.4435	47.6652	36.6219	113.865	94.5738	89.9242
hsa-miR-202	31.3472	34.2089	4.2148	33.5533	0.844692	0.916347	-1.09129	19.568	101.462	19.0502	25.9117	28.7977	10.4634	33.3544	34.1833	26.504
hsa-miR-499-3p	26.1691	28.3785	9.94854	22.7494	0.845416	0.922144	-1.08443	19.568	72.473	14.2877	10.1393	30.7838	23.0195	36.8048	17.0916	24.6108
hsa-miR-181b+hsa-miR-181d	34.7025	32.1595	1.3719	30.9642	0.848728	1.07907	1.07907	11.1817	94.4649	20.6377	27.0383	21.8466	17.7878	35.6547	35.3227	33.13
hsa-miR-198	15.8987	17.1494	5.936	13.0651	0.849219	0.927069	-1.07867	12.5794	43.4838	14.2877	9.01275	9.93026	13.6024	9.2012	20.51	17.9848
hsa-miR-338-5p	34.556	36.97	4.43705	29.2678	0.850576	0.934706	-1.06986	12.5794	94.4649	36.5129	28.1648	21.8466	28.2511	29.9039	38.7411	35.0231
hcmv-miR-UL36	23.2366	25.6228	10.2567	26.8546	0.853664	0.906874	-1.10269	13.9771	79.9702	12.7001	15.7723	20.8535	10.4634	12.6517	23.9283	33.13
hsa-miR-548b-3p	34.0881	36.9838	8.98631	35.7961	0.857933	0.921705	-1.08495	20.9657	108.959	30.1628	29.2914	17.8745	14.6487	24.1532	36.4622	41.6491
ebv-miR-BART18-5p	30.3804	28.2855	2.32537	29.2448	0.868256	1.07406	1.07406	9.78399	86.9676	22.2252	21.4053	18.8675	10.4634	28.7538	33.0438	29.3437
hsa-miR-520d-5p+hsa-miR-527+hsa-miR-518a-5p	85.2963	88.435	24.8149	26.7514	0.869404	0.964508	-1.0368	93.6468	137.949	90.4885	72.102	70.5048	65.9193	113.865	72.9244	69.0996
hsa-miR-1278	21.9483	23.9229	3.31806	27.6833	0.869642	0.91746	-1.08997	6.98856	79.9702	15.8752	11.2659	16.8814	12.5561	23.003	18.2311	24.6108
hsa-miR-665	17.3179	16.5531	3.24138	10.1858	0.871861	1.0462	1.0462	6.98856	36.4864	12.7001	14.6457	14.8954	13.6024	18.4024	13.6733	19.878
hsa-miR-525-3p	43.5799	46.179	0.927737	38.0035	0.873584	0.943717	-1.05964	27.9543	123.454	34.9254	33.7978	30.7838	26.1585	43.7057	44.4383	42.5957
hsa-miR-921	10.8289	11.7835	8.02898	8.93825	0.878392	0.918988	-1.08815	12.5794	28.9892	7.93759	6.75956	3.9721	10.4634	8.05105	4.55777	19.878
hsa-miR-27a	701.932	725.024	109.111	323.619	0.879309	0.96815	-1.0329	610.801	115.957	827.097	944.086	912.591	939.612	799.355	722.407	584.034
hsa-miR-873	17.712	18.8883	6.64429	16.0404	0.881221	0.937724	-1.06641	12.5794	50.981	9.5251	13.5191	8.93723	17.7878	23.003	10.255	19.878
hsa-miR-600	37.6802	36.674	4.11193	14.8292	0.881879	1.02744	1.02744	30.7497	65.4756	36.5129	25.9117	25.8187	35.5755	36.8048	42.1594	34.0765
hsa-miR-30c	490.152	503.134	81.4469	183.853	0.887607	0.974199	-1.02648	536.722	173.935	739.783	561.044	512.401	494.918	564.724	502.494	403.239
hsa-miR-885-3p	22.5103	23.5829	3.38833	17.1947	0.888031	0.954518	-1.04765	11.1817	57.9784	19.0502	14.6457	20.8535	17.7878	19.5526	26.2072	21.7711
hsa-miR-520c-3p	38.2982	39.9235	3.59281	26.8284	0.889418	0.95929	-1.04244	27.9543	94.4649	30.1628	24.7851	30.7838	31.3902	34.5045	38.7411	41.6491
hsa-miR-516b	12.1136	11.5952	0.542255	8.73236	0.890409	1.0447	1.0447	9.78399	28.9892	7.93759	4.50638	8.93723	9.41705	11.5015	12.5339	12.3054
hsa-miR-1233	23.7938	24.6393	3.85677	13.3861	0.890506	0.965686	-1.03553	12.5794	50.981	19.0502	21.4053	21.8466	21.9731	26.4535	19.3705	25.5574
hsa-miR-592	68.3488	70.2368	12.5443	27.4125	0.891364	0.97312	-1.02762	46.1245	108.959	100.014	59.7095	60.5746	46.0389	79.3604	54.6933	70.9928
hsa-miR-190	30.8079	29.2606	4.79499	25.826	0.892055	1.05288	1.05288	23.7611	79.9702	30.1628	10.1393	16.8814	14.6487	25.3033	33.0438	34.0765
hsa-miR-643	17.3953	16.7335	3.79504	10.3266	0.893251	1.03955	1.03955	18.1703	36.4864	9.5251	15.7723	8.93723	11.5097	20.7027	18.2311	13.252
hsa-miR-671-5p	24.5213	23.1934	7.95193	20.8731	0.894815	1.05725	1.05725	15.3748	65.4756	12.7001	16.8989	10.9233	17.7878	16.1021	31.9044	25.5574
hsa-miR-574-3p	73.0851	71.1135	19.2065	21.5494	0.895135	1.02772	1.02772	89.4536	28.9892	79.3759	82.2414	75.47	71.151	89.7117	77.4821	52.0614
hsa-miR-138	30.4149	29.0996	7.17799	21.4662	0.896088	1.0452	1.0452	19.568	72.473	19.0502	25.9117	20.8535	16.7414	37.955	29.6255	23.6643
hsa-miR-765	28.0062	29.8611	7.89929	31.9478	0.897549	0.937884	-1.06623	9.78399	94.4649	20.6377	14.6457	21.8466	17.7878	35.6547	28.4861	19.878
hsa-miR-1294	28.0432	29.8104	3.138	31.9299	0.898232	0.940717	-1.06302	12.5794	94.4649	17.4627	23.6585	12.9093	17.7878	28.7538	30.765	24.6108
hsa-miR-1181	54.2969	51.3856	4.90936	53.7174	0.900231	1.05666	1.05666	18.1703	159.441	41.2755	33.7978	35.7489	19.8804	55.2072	48.9961	58.6873
hsa-miR-1256	21.9483	21.4538	3.31806	8.04904	0.900234	1.02305	1.02305	22.3634	36.4864	20.6377	15.7723	19.8605	13.6024	23.003	18.2311	24.6108
hsa-miR-1225-3p	46.9137	49.44	6.94831	46.9258	0.901955	0.948902	-1.05385	27.9543	144.946	36.5129	29.2914	31.7768	26.1585	39.1051	52.4144	49.2216
hsa-miR-610	29.4827	30.8428	6.69476	24.5349	0.903168	0.955903	-1.04613	19.568	79.9702	22.2252	25.9117	24.8256	12.5561	27.6036	23.9283	36.9162
hsa-miR-296-5p	421.493	413.398	24.9606	161.042	0.908563	1.01958	1.01958	518.551	101.462	547.694	460.777	444.876	407.026	449.709	412.478	402.292
hsa-miR-548d-3p	44.8705	46.6092	8.88899	34.1697	0.910602	0.962697	-1.03875	29.352	115.957	39.6879	31.5446	32.7699	30.3438	52.9069	35.3227	46.3819
hsa-miR-28-5p	30.1804	31.5068	3.23065	27.8007	0.912464	0.957902	-1.04395	15.3748	86.9676	31.7503	20.2787	16.8814	17.7878	26.4535	31.9044	32.1834
hsv2-miR-H2	7.06643	7.59041	5.89592	7.34796	0.912482	0.930968	-1.07415	1.39771	21.9918	6.35007	4.50638	3.9721	7.32437	13.8018	4.55777	2.83971
hsa-miR-193b	449.86	457.138	42.5303	144.374	0.912744	0.98408	-1.01618	454.257	181.432	557.219	521.613	452.82	575.486	498.015	434.128	417.437
kshv-miR-K12-6-5p	154.532	160.966	34.9738	129.005	0.912775	0.960033	-1.04163	190.089	43.4838	123.826	99.1403	103.275	405.979	166.772	115.084	181.741
hsa-miR-520a-3p	37.3421	38.4215	6.20303	25.9871	0.926345	0.971909	-1.0289	20.9657	86.9676	49.213	21.4053	25.8187	26.1585	33.3544	34.1833	44.4888
hsa-miR-152	52.0239	51.0104	3.77281	25.2557	0.926834	1.01987	1.01987	36.3405	101.462	49.213	42.8106	41.7071	34.5292	55.2072	47.8566	53.0079
hsa-miR-1290	16.6297	16.1613	5.59125	10.4004	0.932554	1.02898	1.02898	13.9771	36.4864	11.1126	10.1393	16.8814	8.37071	20.7027	10.255	18.9314
hsa-miR-361-5p	369.483	374.259	47.7571	115.777	0.932916	0.987241	-1.01292	398.348	144.946	379.417	456.271	425.015	441.555	408.303	383.992	316.154
hsa-miR-181a	445.038	455.858	27.7374	300.167	0.933527	0.976265	-1.02431	356.417	1059.61	423.867	304.18	313.796	277.28	475.012	439.825	420.277
hsa-miR-501-3p	39.1209	37.7868	9.64245	35.2846	0.933854	1.03531	1.03531	32.1474	108.959	26.9878	16.8989	21.8466	19.8804	32.2042	50.1355	35.0231
hsa-miR-556-3p	35.2394	34.1155	8.36699	29.9497	0.934525	1.03294	1.03294	16.7726	94.4649	30.1628	23.6585	21.8466	17.7878	44.8559	29.6255	31.2368
hsa-miR-449a	38.2994	39.4239	8.38231	30.7402	0.935989	0.971479	-1.02936	32.1474	101.462	31.7503	21.4053	27.8047	21.9731	36.8048	30.765	47.3285
bkv-miR-B1-5p	21.9412	22.5548	2.31399	18.0356	0.937644	0.972795	-1.02797	11.1817	57.9784	20.6377	20.2787	16.8814	8.37071	20.7027	20.51	24.6108
hsa-miR-197	71.0074	69.9346	20.6683	11.5562	0.939278	1.01534	1.01534	58.7039	65.4756	85.7259	83.368	63.5537	62.7803	94.3123	63.8088	54.9011
hsa-miR-518c	20.8184	20.3261	2.89635	15.1864	0.941523	1.02422	1.02422	9.78399	50.981	15.8752	15.7723	14.8954	14.6487	24.1532	19.3705	18.9314
hsa-miR-140-3p	22.6436	22.978	3.10905	10.5711	0.945148	0.985447	-1.01477	15.3748	43.4838	17.4627	24.7851	16.8814	19.8804	23.003	19.3705	25.5574
hsa-miR-567	13.5007	13.25	2.86489	7.8187	0.946402	1.01892	1.01892	8.38628	28.9892	9.5251	11.2659	11.9163	9.41705	10.3514	15.9522	14.1986
hsa-miR-299-3p	16.2928	15.8951	2.20297	13.6581	0.947021	1.02502	1.02502	8.38628	43.4838	12.7001	12.3925	7.94421	10.4634	13.8018	17.0916	17.9848
hsa-miR-612	23.1425	24.0263	5.66744	30.9771	0.948401	0.963218	-1.03819	8.38628	86.9676	9.5251	16.8989	11.9163	10.4634	21.8529	18.2311	29.3437
hsa-miR-493	17.1679	16.8903	5.2167	7.49195	0.950615	1.01643	1.01643	11.1817	28.9892	17.4627	7.88616	14.8954	20.9268	11.5015	18.2311	21.7711
hsa-miR-488	27.9182	27.4163	1.77057	18.9682	0.951177	1.01831	1.01831	18.1703	65.4756	22.2252	19.1521	24.8256	14.6487	29.9039	27.3466	26.504
hsa-miR-590-3p	37.8779	38.5812	2.07135	27.606	0.952869	0.98177	-1.01857	25.1588	94.4649	30.1628	25.9117	32.7699	23.0195	40.2553	36.4622	36.9162
hsa-miR-1978	39.4424	40.1183	14.2267	20.5791	0.956049	0.983152	-1.01714	29.352	79.9702	28.5753	43.9372	33.7629	25.1121	32.2042	55.8327	30.2902
hsa-miR-1274a	8992.97	9150.97	1207.83	7727.8	0.962734	0.982734	-1.01757	9019.44	1095.59	6894.59	6573.68	7379.17	23943.4	8136.17	8468.34	10374.4
hsa-miR-581	48.9271	49.8015	13.405	44.1146	0.965769	0.982443	-1.01787	23.7611	137.949	46.038	38.3042	30.7838	21.9731	40.2553	42.1594	64.3668
hsa-miR-661	13.2471	13.0881	4.15006	8.28708	0.970491	1.01215	1.01215	9.78399	28.9892	6.35007	10.1393	14.8954	8.37071	11.5015	10.255	17.9848
hsa-miR-513a-5p	28.1015	28.6037	1.66686	32.3682	0.971221	0.982445	-1.01787	12.5794	94.4649	17.4627	12.3925	15.8884	18.8341	28.7538	26.2072	29.3437
hsa-miR-1539	26.4632	26.7762	3.08907	22.4614	0.974485	0.988312	-1.01183	15.3748	72.473	15.8752	20.2787	18.8675	17.7878	29.9039	23.9283	25.5574
hsa-miR-663	16.544	16.3983	3.08101	11.4125	0.97761	1.00888	1.00888	9.78399	36.4864	23.8128	9.01275	10.9233	8.37071	13.8018	15.9522	19.878
hsa-miR-32	34.6012	34.4981	7.00665	5.94507	0.983739	1.00299	1.00299	27.9543	43.4838	38.1004	28.1648	34.7559	34.5292	42.5556	31.9044	29.3437
hsa-miR-433	15.4724	15.5992	3.23036	13.9196	0.983774	0.99187	-1.0082	8.38628	43.4838	11.1126	9.01275	6.95118	14.6487	14.952	12.5339	18.9314
hsa-miR-563	33.4714	33.6412	5.666	30.7884	0.990016	0.994951	-1.00507	11.1817	94.4649	31.7503	15.7723	28.7977	19.8804	28.7538	31.9044	39.7559
hsa-miR-1297	76.1201	76.3852	15.8911	45.7918	0.990213	0.99653	-1.00348	54.5108	166.938	74.6133	51.8233	67.5258	42.8999	94.3123	64.9483	69.0996
hsa-miR-143	25.6357	25.5579	3.63088	20.593	0.993147	1.00304	1.00304	12.5794	65.4756	30.1628	14.6457	16.8814	13.6024	28.7538	21.6494	26.504
hsa-miR-2278	21.6769	21.6223	5.82052	22.007	0.995639	1.00252	1.00252	9.78399	65.4756	11.1126	6.75956	19.8605	16.7414	18.4024	18.2311	28.3971
hsa-miR-125a-5p	1248.41	1249.16	143.814	453.44	0.997171	0.999402	-1.0006	1564.04	384.357	1589.11	1407.12	1415.06	1135.28	1375.58	1277.32	1092.34
hsa-miR-498	26.2489	26.2825	2.85968	22.803	0.997298	0.998724	-1.00128	19.568	72.473	19.0502	19.1521	14.8954	12.5561	23.003	27.3466	28.3971

## Sheet: Filt. (P<.05 & |FC|>1.5)
Detector	Mean.G3	Mean.G1	SD.G3	SD.G1	P.val	FoldChange.G3/G1	FoldChange.G3 vs G1	G1-Empty-1 (20120124_Sung Suk_1_01)	G1-Empty-2 (20120124_Sung Suk_2_02)	G1-Empty-3 (20120124_Sung Suk_3_03)	G1-Mutant-1 (20120124_Sung Suk_4_04)	G1-Mutant-2 (20120124_Sung Suk_5_05)	G1-Mutant-3 (20120124_Sung Suk_6_06)	G3-Wox-1 (20120124_Sung Suk_7_07)	G3-Wox-2 (20120124_Sung Suk_8_08)	G3-Wox-3 (20120124_Sung Suk_9_09)
hsa-miR-363	422.501	37.1206	10.1783	16.5418	4.55157e-09	11.3818	11.3818	48.9199	57.9784	44.4505	14.6457	34.7559	21.9731	433.607	413.618	420.277
hsa-miR-146a	3467.2	854.411	183.237	230.067	6.94567e-06	4.058	4.058	968.615	398.852	938.223	923.807	1033.74	863.229	3659.78	3446.82	3295.01
hsa-miR-503	70.9433	23.2037	14.9341	11.7758	0.0134037	3.05742	3.05742	1.39771	25.4905	34.9254	23.6585	31.7768	21.9731	64.4084	60.3905	88.031
hsa-miR-513b	52.4716	17.5007	3.69777	9.95928	0.000140438	2.99826	2.99826	11.1817	36.4864	19.0502	16.8989	10.9233	10.4634	56.3574	48.9961	52.0614
hsa-miR-188-3p	50.5547	20.9752	1.53331	10.4869	0.000780321	2.41021	2.41021	8.38628	36.4864	30.1628	20.2787	15.8884	14.6487	50.6066	48.9961	52.0614
hsa-miR-18b	54.8731	22.776	2.14454	7.63151	5.46598e-05	2.40926	2.40926	13.9771	36.4864	23.8128	22.5319	17.8745	21.9731	56.3574	52.4144	55.8476
hsa-miR-508-3p	36.0288	17.9111	0.406994	9.80902	0.00619933	2.01154	2.01154	11.1817	36.4864	15.8752	14.6457	19.8605	9.41705	35.6547	36.4622	35.9697
hsa-miR-9	294.057	146.961	20.9689	46.8143	0.000333545	2.00092	2.00092	128.59	72.473	136.527	202.787	189.668	151.719	270.285	309.929	301.956
hsa-miR-362-3p	79.7195	44.9575	13.8149	7.22309	0.0354626	1.77322	1.77322	43.3291	57.9784	46.038	45.0638	40.7141	36.6219	79.3604	66.0877	93.7104
hsa-miR-1257	18.1382	10.7034	0.843412	4.27216	0.00698617	1.69463	1.69463	6.98856	14.4946	17.4627	9.01275	8.93723	7.32437	17.2523	18.2311	18.9314
hsa-miR-509-3p	102.93	61.5304	16.1512	22.732	0.0213619	1.67283	1.67283	51.7154	65.4756	104.776	58.5829	44.6862	43.9462	117.315	85.4582	106.016
hsa-miR-1976	23.539	14.3168	1.83017	3.91648	0.00194806	1.64415	1.64415	8.38628	14.4946	17.4627	19.1521	14.8954	11.5097	25.3033	21.6494	23.6643
hsa-let-7i	925.099	568.826	21.4791	113.976	0.000408169	1.62633	1.62633	429.098	747.222	482.605	586.955	635.537	531.54	902.868	945.738	926.692
hsa-miR-320a	77.9252	48.391	9.06903	16.4598	0.0111438	1.61033	1.61033	27.9543	50.981	73.0258	58.5829	33.7629	46.0389	67.8589	85.4582	80.4585
hsa-let-7f	4431.12	2768.7	706.504	1186.26	0.0366487	1.60044	1.60044	2764.68	500.814	2830.54	3626.51	3790.38	3099.26	5229.73	4176.06	3887.56
hsa-miR-106b	386.923	244.678	32.0505	27.4207	0.00419319	1.58136	1.58136	223.634	253.906	200.027	271.509	253.222	265.77	409.454	401.084	350.231
hsa-miR-151-5p	266.872	402.823	31.5303	86.8974	0.0118049	0.662504	-1.50943	508.767	311.884	512.768	383.042	361.461	339.014	301.339	259.793	239.482
hsa-miR-31	56.3103	127.716	5.47771	47.4312	0.0136441	0.440903	-2.26808	155.146	101.462	207.965	119.419	73.4839	108.819	50.6066	61.5299	56.7942
hsa-miR-450a	169.439	404.065	3.08195	205.982	0.0384301	0.419336	-2.38472	261.372	798.203	242.89	404.447	415.085	302.392	172.523	166.359	169.436

## Sheet: Filt. 2 (CT>50)
Detector	Mean.G3	Mean.G1	SD.G3	SD.G1	P.val	FoldChange.G3/G1	FoldChange.G3 vs G1	G1-Empty-1 (20120124_Sung Suk_1_01)	G1-Empty-2 (20120124_Sung Suk_2_02)	G1-Empty-3 (20120124_Sung Suk_3_03)	G1-Mutant-1 (20120124_Sung Suk_4_04)	G1-Mutant-2 (20120124_Sung Suk_5_05)	G1-Mutant-3 (20120124_Sung Suk_6_06)	G3-Wox-1 (20120124_Sung Suk_7_07)	G3-Wox-2 (20120124_Sung Suk_8_08)	G3-Wox-3 (20120124_Sung Suk_9_09)
hsa-let-7f	4431.12	2768.7	706.504	1186.26	0.0366487	1.60044	1.60044	2764.68	500.814	2830.54	3626.51	3790.38	3099.26	5229.73	4176.06	3887.56
hsa-let-7i	925.099	568.826	21.4791	113.976	0.000408169	1.62633	1.62633	429.098	747.222	482.605	586.955	635.537	531.54	902.868	945.738	926.692
hsa-miR-106b	386.923	244.678	32.0505	27.4207	0.00419319	1.58136	1.58136	223.634	253.906	200.027	271.509	253.222	265.77	409.454	401.084	350.231
hsa-miR-146a	3467.2	854.411	183.237	230.067	6.94567e-06	4.058	4.058	968.615	398.852	938.223	923.807	1033.74	863.229	3659.78	3446.82	3295.01
hsa-miR-151-5p	266.872	402.823	31.5303	86.8974	0.0118049	0.662504	-1.50943	508.767	311.884	512.768	383.042	361.461	339.014	301.339	259.793	239.482
hsa-miR-188-3p	50.5547	20.9752	1.53331	10.4869	0.000780321	2.41021	2.41021	8.38628	36.4864	30.1628	20.2787	15.8884	14.6487	50.6066	48.9961	52.0614
hsa-miR-18b	54.8731	22.776	2.14454	7.63151	5.46598e-05	2.40926	2.40926	13.9771	36.4864	23.8128	22.5319	17.8745	21.9731	56.3574	52.4144	55.8476
hsa-miR-31	56.3103	127.716	5.47771	47.4312	0.0136441	0.440903	-2.26808	155.146	101.462	207.965	119.419	73.4839	108.819	50.6066	61.5299	56.7942
hsa-miR-320a	77.9252	48.391	9.06903	16.4598	0.0111438	1.61033	1.61033	27.9543	50.981	73.0258	58.5829	33.7629	46.0389	67.8589	85.4582	80.4585
hsa-miR-362-3p	79.7195	44.9575	13.8149	7.22309	0.0354626	1.77322	1.77322	43.3291	57.9784	46.038	45.0638	40.7141	36.6219	79.3604	66.0877	93.7104
hsa-miR-363	422.501	37.1206	10.1783	16.5418	4.55157e-09	11.3818	11.3818	48.9199	57.9784	44.4505	14.6457	34.7559	21.9731	433.607	413.618	420.277
hsa-miR-450a	169.439	404.065	3.08195	205.982	0.0384301	0.419336	-2.38472	261.372	798.203	242.89	404.447	415.085	302.392	172.523	166.359	169.436
hsa-miR-503	70.9433	23.2037	14.9341	11.7758	0.0134037	3.05742	3.05742	1.39771	25.4905	34.9254	23.6585	31.7768	21.9731	64.4084	60.3905	88.031
hsa-miR-509-3p	102.93	61.5304	16.1512	22.732	0.0213619	1.67283	1.67283	51.7154	65.4756	104.776	58.5829	44.6862	43.9462	117.315	85.4582	106.016
hsa-miR-513b	52.4716	17.5007	3.69777	9.95928	0.000140438	2.99826	2.99826	11.1817	36.4864	19.0502	16.8989	10.9233	10.4634	56.3574	48.9961	52.0614
hsa-miR-9	294.057	146.961	20.9689	46.8143	0.000333545	2.00092	2.00092	128.59	72.473	136.527	202.787	189.668	151.719	270.285	309.929	301.956
