# Supplementary material for: Pleiotropic tumor suppressor functions of WWOX antagonize metastasis
Source: Signal Transduct Target Ther. 2020 Apr 17;5:43. doi: 10.1038/s41392-020-0136-8 (PMC7162874; doi:10.1038/s41392-020-0136-8)
Supplement: Supplementary file 6 — Table S5 [file 41392_2020_136_MOESM6_ESM.xlsx]

## Sheet: hsa-miR-513b-5p expressed targe
Gene_name	Pvalue_w__vs__e_m	FC_w__vs__e_m
PRMT6	0.012669	-1.50079
PINK1	0.00488701	-1.50117
ZNF451	0.0130602	-1.50359
CBX5	0.000597525	-1.50441
SSR3	0.00102712	-1.50525
COMMD8	0.000472426	-1.50542
NUPL1	0.00103026	-1.50618
ATXN10	5.62e-05	-1.50671
PEX19	2.62e-06	-1.51203
ZNF283	0.0130743	-1.51401
WWC3	0.000123965	-1.51499
MTF2	0.00217505	-1.51776
ZBTB38	0.000164134	-1.51974
CRIM1	0.000109354	-1.52209
ZNF37A	0.0339489	-1.52235
CYFIP2	4.86e-05	-1.52293
TAOK3	0.000331532	-1.52324
NR1D2	0.00020565	-1.52396
CAP2	0.00639858	-1.5262
LASP1	1.42e-05	-1.52652
SPCS2	0.0411037	-1.53002
EIF2S1	0.00732779	-1.53076
RAB27B	1.55e-05	-1.53479
DNAJC8	0.000118788	-1.53535
NANP	0.00028117	-1.53616
SOCS6	0.000558181	-1.53873
FAM179B	0.000412846	-1.53898
PLEKHA2	0.0412291	-1.54483
HSPA13	0.000137449	-1.54871
SGMS2	0.000180551	-1.54996
PRKAB2	0.000293349	-1.54996
ZNF585A	0.00334742	-1.55436
LIFR	7.95e-05	-1.55543
MYCBP2	0.00257445	-1.56471
PHEX	0.00277791	-1.56562
PTPN4	0.000865586	-1.56686
GRPR	0.00240503	-1.56831
ZFYVE26	0.0344575	-1.57316
PAFAH2	0.000108046	-1.57749
SLC2A10	0.013746	-1.5842
SPA17	0.00031203	-1.58587
SEMA5A	0.000328833	-1.58787
E2F7	2.17e-05	-1.59373
ZNF770	0.00474763	-1.59676
ELOVL6	0.000217117	-1.59848
DENND1A	0.00274334	-1.6099
XDH	0.00417753	-1.61616
HNMT	3.46e-05	-1.63218
MALT1	0.000728625	-1.63488
ZNF562	0.00059687	-1.63746
TRPC6	0.00901824	-1.63926
SMEK1	0.00298681	-1.64813
HSPA5	0.000228331	-1.65994
CWC25	0.00365215	-1.66697
BCAR3	5.79e-05	-1.67253
USP10	0.0284113	-1.67948
RBM43	0.0114643	-1.68138
LRRC8B	0.0279995	-1.68772
RBAK	0.00363206	-1.69232
RPRD1A	3.1e-05	-1.70283
CCDC15	0.00589488	-1.70536
ZNF493	0.00138819	-1.71107
CLSTN2	0.0165893	-1.71193
ASCC3	0.00641144	-1.71635
PIBF1	0.000245376	-1.71766
IL6ST	0.000914992	-1.72041
VEGFC	1.87e-06	-1.75055
SRGN	3.62e-05	-1.75579
GLIS3	0.000937706	-1.75621
ZNF182	8.17e-05	-1.77041
PSMA5	1.25e-05	-1.78388
ALCAM	6.47e-06	-1.79055
ZNF780A	0.0356035	-1.80647
TBX3	1.32e-06	-1.81059
RNF169	0.000516576	-1.82249
TMEM192	0.0429781	-1.82869
PRSS54	0.00462367	-1.83356
ZNF300	0.000287087	-1.8339
LIPH	0.000660958	-1.83776
PIH1D2	0.00143473	-1.84378
NR2F2	7.37e-07	-1.84642
NEK7	0.000194113	-1.84903
DNMBP	0.00328825	-1.85446
ZFP90	1.97e-05	-1.86548
IL8	2.87e-05	-1.87802
NRXN3	9.38e-06	-1.88784
USH2A	0.0118476	-1.89829
CD274	5.43e-05	-1.91402
MYCT1	6.06e-06	-1.92793
MAPK13	0.00381484	-1.93901
RABL3	0.000734431	-1.99486
RRAS2	0.000139924	-2.02897
ENC1	5.12e-05	-2.03118
PM20D2	0.000306846	-2.04763
TNFSF4	0.00180706	-2.05273
ZNF419	9.73e-05	-2.12027
ZNF418	0.00546424	-2.14749
PSG1	1.38e-06	-2.17559
KLF7	1.84e-06	-2.18348
ZNF493	0.000579978	-2.29592
FAM107B	0.000806	-2.31202
CHST11	2.04e-05	-2.37678
NEGR1	9.61e-05	-2.40111
ACSL5	3.62e-07	-2.40463
BDNF	0.000390836	-2.40848
TFPI	1.38e-05	-2.44635
EPB41L4B	1.53e-05	-2.45704
THAP2	0.00208602	-2.53534
NTN4	1.88e-05	-2.57544
CXorf57	2e-05	-2.58307
ADAMTS2	5.46e-06	-2.62354
DUSP5	3.93e-07	-2.64436
STC1	3.58e-05	-2.7748
TMPRSS15	6.22e-05	-2.80052
PLCXD3	0.000263036	-2.84188
COL12A1	4.56e-05	-2.86811
MAN1A1	8.84e-06	-2.98928
GATA3	2.6e-05	-2.99795
PLAC1	7.11e-07	-3.07754
TXK	4.02e-05	-3.0859
DNAH5	2.61e-05	-3.17972
FGF1	2.78e-05	-3.2556
SLC7A11	1.82e-05	-3.45063
ROBO4	3.26e-05	-3.49588
SORCS3	5.68e-05	-4.2577
PLAG1	9.69e-06	-5.23052
ZNF662	1.72e-07	-12.9481

## Sheet: hsa-miR-509-3p expressed target
Gene_name	Pvalue_w__vs__e_m	FC_w__vs__e_m
NEURL1B	0.0429208	-1.50093
ZNF451	0.0130602	-1.50359
SUPT16H	0.00100852	-1.50605
POF1B	0.000252049	-1.51915
CRIM1	0.000109354	-1.52209
TAOK3	0.000331532	-1.52324
NR1D2	0.00020565	-1.52396
THRB	0.0354515	-1.52398
LASP1	1.42e-05	-1.52652
DDAH1	0.00315308	-1.53092
DNAJC8	0.000118788	-1.53535
SOCS6	0.000558181	-1.53873
SERPINB8	0.000511308	-1.54497
FBXL5	0.00508321	-1.54768
PRKAB2	0.000293349	-1.54996
LIFR	7.95e-05	-1.55543
WLS	9.7e-06	-1.5589
SARM1	0.00830308	-1.56379
SLC2A10	0.013746	-1.5842
SEMA5A	0.000328833	-1.58787
ZFX	0.0309557	-1.58845
HNMT	3.46e-05	-1.63218
SH3BP4	0.00019869	-1.652
GAD1	5.47e-05	-1.65428
SLC31A1	0.00156457	-1.65863
SERINC2	0.00320187	-1.67247
PTPRF	2.63e-07	-1.71128
CLEC2B	0.000346284	-1.72062
RNF128	0.000754249	-1.74437
GLIS3	0.000937706	-1.75621
BEND6	0.00419251	-1.76624
DOCK9	2.98e-06	-1.79112
ALDH6A1	0.000638696	-1.80635
FGD6	2.84e-05	-1.80776
MLKL	0.00636231	-1.81597
APOL6	0.000438762	-1.8343
AOC3	0.00292426	-1.8408
FYN	7.66e-07	-1.97512
DOCK2	2.91e-06	-2.10043
STAC	7.97e-05	-2.11973
PDLIM1	9.29e-06	-2.15639
F2RL1	6.58e-05	-2.20304
DIO2	9.29e-07	-2.29241
MYPN	3.52e-05	-2.34976
NEGR1	9.61e-05	-2.40111
PLCXD3	0.000263036	-2.84188
C20orf197	0.000762578	-2.85019
CCDC148	0.00224162	-3.19777
SLC7A11	1.82e-05	-3.45063
OLR1	0.000384115	-4.01408
2004-03-01	6.41e-06	-4.0386
CTHRC1	0.000260743	-6.53146

## Sheet: hsa-miR-503-5p expressed target
Gene_name	Pvalue_w__vs__e_m	FC_w__vs__e_m
NEURL1B	0.0429208	-1.50093
ZW10	0.00111494	-1.50101
ATAD5	0.0281045	-1.50223
NTNG2	0.00358366	-1.50338
CBX5	0.000597525	-1.50441
PRDM4	0.000196468	-1.50981
AACS	0.00373469	-1.51053
GALNT2	0.0388971	-1.51292
WWC3	0.000123965	-1.51499
THRB	0.0354515	-1.52398
WDR36	0.000335871	-1.5249
RNF41	0.00408205	-1.53273
PAM	0.00011592	-1.53742
SOCS6	0.000558181	-1.53873
ELL2	0.00118585	-1.54224
PRKAB2	0.000293349	-1.54996
PHEX	0.00277791	-1.56562
PTPN4	0.000865586	-1.56686
DUSP9	0.00108746	-1.57142
ADAMTS18	0.00306549	-1.57913
CDK5RAP1	3.93e-06	-1.58008
FKBP1B	0.0364937	-1.59155
NUDT11	1.05e-05	-1.59629
ELOVL6	0.000217117	-1.59848
PLEKHA7	1.89e-06	-1.61059
XDH	0.00417753	-1.61616
MTL5	0.00961009	-1.64084
PLEKHA6	0.0343336	-1.64471
SH3BP4	0.00019869	-1.652
SLC31A1	0.00156457	-1.65863
SHANK2	0.00018417	-1.66157
COG3	6.22e-05	-1.68109
MAP7D3	0.00128374	-1.71253
FGF2	6.4e-05	-1.71768
SEL1L3	0.00304659	-1.74102
SIRT4	0.0042256	-1.78718
FGD6	2.84e-05	-1.80776
BMPER	0.00633932	-1.82566
SPTLC3	0.000171515	-1.83842
DRAM1	0.00528048	-1.84654
TBC1D8B	6.75e-05	-1.87851
USH2A	0.0118476	-1.89829
FAM171A1	0.000115081	-1.95876
WNT5A	0.00256492	-1.98206
CCDC80	5.03e-05	-2.12371
KLF7	1.84e-06	-2.18348
LCA5	8.14e-05	-2.18873
ADAMTS6	7.27e-06	-2.1889
TMEM139	1.93e-05	-2.20706
IL7R	1.15e-05	-2.3474
EPB41L4B	1.53e-05	-2.45704
CHAC1	6.63e-06	-2.5899
TMPRSS15	6.22e-05	-2.80052
PLCXD3	0.000263036	-2.84188
CTH	0.000133942	-2.98762
TSPAN5	9.35e-07	-3.0355
NANOS1	8.93e-06	-3.16155
CCDC148	0.00224162	-3.19777
NMNAT2	8.47e-07	-3.60364
TLR4	6.78e-09	-4.38282
PLAG1	9.69e-06	-5.23052
CLDN1	4.17e-07	-5.70173

## Sheet: hsa-miR-450a-5p expressed targe
Gene_name	Pvalue_w__vs__e_m	FC_w__vs__e_m
SLC35F1	8.52e-07	32.1322
TIMP3	6.28e-07	4.74665
NFATC2	3.42e-08	3.79471
PRTG	0.00148849	2.89221
EPHA3	3.19e-05	2.77933
MYO5A	1.89e-05	2.01818
SOX2	8.42e-06	1.83019
MDFIC	8.41e-05	1.79077
KIAA1024	0.0441701	1.73706
DUSP6	0.000386438	1.57019

## Sheet: hsa-miR-363-3p expressed target
Gene_name	Pvalue_w__vs__e_m	FC_w__vs__e_m
ZNF451	0.0130602	-1.50359
CBX5	0.000597525	-1.50441
SSR3	0.00102712	-1.50525
CHST7	0.0379208	-1.51111
MTF2	0.00217505	-1.51776
MPDZ	0.00113338	-1.51932
KLF5	0.00129456	-1.51988
ZRANB1	5.37e-06	-1.5264
FKTN	0.00317384	-1.52752
NFAT5	5.78e-05	-1.53546
SOCS6	0.000558181	-1.53873
PRKAB2	0.000293349	-1.54996
PAQR7	0.00564875	-1.55308
ZNF331	0.000979892	-1.55947
MYCBP2	0.00257445	-1.56471
PTPN4	0.000865586	-1.56686
SEMA5A	0.000328833	-1.58787
E2F7	2.17e-05	-1.59373
PALLD	0.000933545	-1.5947
ELOVL6	0.000217117	-1.59848
COL5A1	0.000445321	-1.60607
IPO5	0.000110319	-1.61057
SGPP1	0.00169674	-1.61787
HAS3	0.00244109	-1.63165
HNMT	3.46e-05	-1.63218
ZNF470	0.00346728	-1.63324
ZNF562	0.00059687	-1.63746
LRRC8D	1.11e-06	-1.63888
ARHGAP29	0.00550163	-1.64245
NFYB	0.000114327	-1.64691
SFMBT2	0.00215982	-1.64908
SH3BP4	0.00019869	-1.652
PDZD2	0.0032884	-1.66819
FAT3	0.00155256	-1.67414
COG3	6.22e-05	-1.68109
LRRC8B	0.0279995	-1.68772
RBAK	0.00363206	-1.69232
SSFA2	0.0145717	-1.69951
SUSD1	0.00156417	-1.69985
SDC2	0.000452156	-1.71472
IL6ST	0.000914992	-1.72041
SEL1L3	0.00304659	-1.74102
IFIT2	6.26e-05	-1.76339
CDH1	0.000515882	-1.7635
DOCK9	2.98e-06	-1.79112
SRD5A3	0.00048381	-1.80295
ALDH6A1	0.000638696	-1.80635
MPP7	0.000367293	-1.80741
FGD6	2.84e-05	-1.80776
TBX3	1.32e-06	-1.81059
LIPH	0.000660958	-1.83776
AOC3	0.00292426	-1.8408
NEK7	0.000194113	-1.84903
TBC1D8B	6.75e-05	-1.87851
TBL1X	0.000916652	-1.93076
DYRK2	7.55e-05	-1.94434
PCOLCE2	9.27e-05	-1.95555
WNT5A	0.00256492	-1.98206
CLIC4	0.000174036	-2.07563
MAP1B	0.00103897	-2.0837
RGS17	0.00249446	-2.10429
DIAPH3	0.00100713	-2.10757
PRR9	0.0093296	-2.14653
PPAP2B	2.11e-05	-2.25499
SNAPC1	1.65e-05	-2.32017
NEGR1	9.61e-05	-2.40111
TFPI	1.38e-05	-2.44635
EPB41L4B	1.53e-05	-2.45704
CLDN11	1.41e-06	-2.57899
ADAMTS2	5.46e-06	-2.62354
DUSP5	3.93e-07	-2.64436
IL15	0.000310825	-2.65811
PLCXD3	0.000263036	-2.84188
COL12A1	4.56e-05	-2.86811
MAN1A1	8.84e-06	-2.98928
FGF1	2.78e-05	-3.2556
SLC7A11	1.82e-05	-3.45063
2004-03-01	6.41e-06	-4.0386

## Sheet: hsa-miR-362-3p expressed target
Gene_name	Pvalue_w__vs__e_m	FC_w__vs__e_m
CBX5	0.000597525	-1.50441
WASF2	0.00025975	-1.51003
MTF2	0.00217505	-1.51776
POF1B	0.000252049	-1.51915
THRB	0.0354515	-1.52398
LASP1	1.42e-05	-1.52652
SPCS2	0.0411037	-1.53002
RAB27B	1.55e-05	-1.53479
NRBF2	0.018282	-1.53574
NANP	0.00028117	-1.53616
PAM	0.00011592	-1.53742
SOCS6	0.000558181	-1.53873
HSPA13	0.000137449	-1.54871
PRKAB2	0.000293349	-1.54996
LIFR	7.95e-05	-1.55543
INSIG2	2.34e-05	-1.56596
ZFYVE26	0.0344575	-1.57316
ZFR	0.000666596	-1.57815
RAB11FIP2	0.0308992	-1.5791
ZFX	0.0309557	-1.58845
ELOVL6	0.000217117	-1.59848
GJC1	0.0107098	-1.60226
DENND1A	0.00274334	-1.6099
CENPBD1	0.000217031	-1.61778
PLRG1	1.35e-06	-1.62187
SH3BP5L	0.000225045	-1.62669
MAP7D2	0.0322329	-1.62883
CNST	0.000412023	-1.64887
SH3BP4	0.00019869	-1.652
SMG1	0.0130791	-1.65867
HSPA5	0.000228331	-1.65994
AQP3	0.00417311	-1.67191
ASCC3	0.00641144	-1.71635
IL6ST	0.000914992	-1.72041
TGFBI	0.00181411	-1.74658
CDH1	0.000515882	-1.7635
RBMS2	0.00047751	-1.77349
STC2	2.84e-08	-1.77526
MANEA	0.000797783	-1.80162
ANKRD13A	2.77e-05	-1.81167
AOC3	0.00292426	-1.8408
NR2F2	7.37e-07	-1.84642
GDPD1	0.000416017	-1.85947
ZFP90	1.97e-05	-1.86548
USH2A	0.0118476	-1.89829
TBL1X	0.000916652	-1.93076
CCDC69	0.00191559	-1.9719
RABL3	0.000734431	-1.99486
PM20D2	0.000306846	-2.04763
TNFSF4	0.00180706	-2.05273
COL13A1	2.22e-05	-2.0548
DUSP8	0.000219206	-2.05721
EPHA4	0.000328638	-2.08694
BEX4	0.00166815	-2.14322
LCA5	8.14e-05	-2.18873
ADAMTS6	7.27e-06	-2.1889
SP6	0.000188957	-2.31553
IL7R	1.15e-05	-2.3474
THSD7B	7.99e-06	-2.42169
NTN4	1.88e-05	-2.57544
CXorf57	2e-05	-2.58307
PLCXD3	0.000263036	-2.84188
TSPAN5	9.35e-07	-3.0355
NANOS1	8.93e-06	-3.16155
SLC7A11	1.82e-05	-3.45063
ST6GALNAC3	9.69e-06	-3.64497
PTPRC	3.51e-06	-4.00058
SATB1	9.55e-05	-4.44018
PLAG1	9.69e-06	-5.23052
MGAM	2.79e-05	-6.70755

## Sheet: hsa-miR-188-3p expressed target
Gene_name	Pvalue_w__vs__e_m	FC_w__vs__e_m
NEURL1B	0.0429208	-1.50093
PINK1	0.00488701	-1.50117
SSR3	0.00102712	-1.50525
WWC3	0.000123965	-1.51499
PIGM	0.00832934	-1.51673
CRIM1	0.000109354	-1.52209
ZNF37A	0.0339489	-1.52235
WDR36	0.000335871	-1.5249
ZRANB1	5.37e-06	-1.5264
FKTN	0.00317384	-1.52752
ZNF343	0.00422186	-1.52989
SPCS2	0.0411037	-1.53002
NRBF2	0.018282	-1.53574
PAM	0.00011592	-1.53742
MED10	4.79e-05	-1.54043
ZNF559	0.00209802	-1.54179
ELL2	0.00118585	-1.54224
PDE2A	0.0455156	-1.5484
PRKAB2	0.000293349	-1.54996
SARM1	0.00830308	-1.56379
PHEX	0.00277791	-1.56562
PTPN4	0.000865586	-1.56686
PAFAH2	0.000108046	-1.57749
RAB11FIP2	0.0308992	-1.5791
ACAD8	0.0123421	-1.58132
TSPAN14	2.73e-05	-1.58346
SH2D5	0.00174404	-1.58729
SEMA5A	0.000328833	-1.58787
ZFX	0.0309557	-1.58845
ELOVL6	0.000217117	-1.59848
ZNF514	0.00134932	-1.6057
COL5A1	0.000445321	-1.60607
MRPL32	4.58e-06	-1.60813
PTPRH	0.0101853	-1.61461
FOXF2	0.000845889	-1.62426
ADAP1	0.00420801	-1.62609
HAS3	0.00244109	-1.63165
NFYB	0.000114327	-1.64691
TNIP1	0.00516827	-1.6495
ZNF136	0.000446012	-1.65064
SLC31A1	0.00156457	-1.65863
CWC25	0.00365215	-1.66697
COG3	6.22e-05	-1.68109
TRPV1	0.000587905	-1.69868
NLRP1	0.000965891	-1.69901
METTL1	0.0129413	-1.73812
RNF128	0.000754249	-1.74437
IFIT2	6.26e-05	-1.76339
ZNF182	8.17e-05	-1.77041
KLRG1	0.000577717	-1.77731
ALCAM	6.47e-06	-1.79055
LAMC2	4.07e-05	-1.8026
DGKD	0.000613511	-1.80952
ABLIM3	0.00016102	-1.82454
BMPER	0.00633932	-1.82566
ANTXR2	5.66e-06	-1.82615
APOL6	0.000438762	-1.8343
QSOX1	0.00119113	-1.85233
MPP3	0.0374232	-1.86852
TMEM42	1.45e-05	-1.89099
ZNF792	0.00780696	-1.89409
LPHN2	0.00518728	-1.91319
CD274	5.43e-05	-1.91402
TBL1X	0.000916652	-1.93076
MAPK13	0.00381484	-1.93901
DYRK2	7.55e-05	-1.94434
RPL31	2.51e-05	-1.95743
FAM171A1	0.000115081	-1.95876
CCDC69	0.00191559	-1.9719
WNT5A	0.00256492	-1.98206
TNFSF4	0.00180706	-2.05273
DOCK2	2.91e-06	-2.10043
PATE2	0.0207713	-2.11143
KLF7	1.84e-06	-2.18348
NEGR1	9.61e-05	-2.40111
THAP2	0.00208602	-2.53534
ADAMTS2	5.46e-06	-2.62354
DUSP5	3.93e-07	-2.64436
FAM155A	2.86e-06	-2.75823
STC1	3.58e-05	-2.7748
MAP1LC3C	0.00238056	-2.81203
PLCXD3	0.000263036	-2.84188
C20orf197	0.000762578	-2.85019
CASP1	2.4e-05	-2.9035
DYDC2	6.34e-05	-3.01897
TSPAN5	9.35e-07	-3.0355
FGF1	2.78e-05	-3.2556
NUAK1	2.08e-05	-3.38951
SLC7A11	1.82e-05	-3.45063
NMNAT2	8.47e-07	-3.60364
ZNF569	1.19e-06	-3.71207
SORCS3	5.68e-05	-4.2577
MGAM	2.79e-05	-6.70755
C6orf141	5.75e-08	-7.97798

## Sheet: hsa-miR-146a-5p expressed targe
Gene_name	Pvalue_w__vs__e_m	FC_w__vs__e_m
PRMT6	0.012669	-1.50079
ZNF451	0.0130602	-1.50359
CBX5	0.000597525	-1.50441
SSR3	0.00102712	-1.50525
WASF2	0.00025975	-1.51003
RALGPS2	1.72e-05	-1.51019
PEX19	2.62e-06	-1.51203
WWC3	0.000123965	-1.51499
ZNF37A	0.0339489	-1.52235
THRB	0.0354515	-1.52398
WDR36	0.000335871	-1.5249
IFIT3	0.000108462	-1.5265
LASP1	1.42e-05	-1.52652
SLC19A3	0.000730302	-1.52922
NFAT5	5.78e-05	-1.53546
ZC3H14	8.17e-05	-1.53937
ARHGAP26	0.000523169	-1.54099
ELL2	0.00118585	-1.54224
LRRC8E	0.00327937	-1.54614
CUL4B	1.71e-05	-1.54737
FBXL5	0.00508321	-1.54768
PRKAB2	0.000293349	-1.54996
ZNF331	0.000979892	-1.55947
ADAMTS18	0.00306549	-1.57913
ABI2	3.33e-05	-1.58035
TSPAN14	2.73e-05	-1.58346
SLC2A10	0.013746	-1.5842
ZFX	0.0309557	-1.58845
SLC1A5	0.00101105	-1.58992
GJC1	0.0107098	-1.60226
KBTBD3	0.000305824	-1.60797
HSPB8	0.00390765	-1.61125
XDH	0.00417753	-1.61616
TANC2	0.000863304	-1.61624
ZNF253	0.000451495	-1.62503
SH3BP5L	0.000225045	-1.62669
HAS3	0.00244109	-1.63165
MALT1	0.000728625	-1.63488
SFMBT2	0.00215982	-1.64908
GAD1	5.47e-05	-1.65428
SLC31A1	0.00156457	-1.65863
SHANK2	0.00018417	-1.66157
PDZD2	0.0032884	-1.66819
ZNF257	0.0149153	-1.67027
LRRC8B	0.0279995	-1.68772
MAP9	8.34e-05	-1.70162
ZNF493	0.00138819	-1.71107
GLIS3	0.000937706	-1.75621
CDH1	0.000515882	-1.7635
BRCA2	0.0172919	-1.77764
GCNT1	0.000305554	-1.77816
ZNF506	0.00309451	-1.7814
DGKD	0.000613511	-1.80952
RNF169	0.000516576	-1.82249
ABLIM3	0.00016102	-1.82454
BMPER	0.00633932	-1.82566
APOL6	0.000438762	-1.8343
CYP27B1	0.0367153	-1.83834
AOC3	0.00292426	-1.8408
NR2F2	7.37e-07	-1.84642
ERRFI1	7.32e-05	-1.86758
BBS10	3.18e-05	-1.92889
TBL1X	0.000916652	-1.93076
GNG12	0.000456101	-1.95342
FAM171A1	0.000115081	-1.95876
FYN	7.66e-07	-1.97512
WNT5A	0.00256492	-1.98206
RABL3	0.000734431	-1.99486
ANKRD29	0.000609853	-2.02319
PM20D2	0.000306846	-2.04763
MAP1B	0.00103897	-2.0837
ETS2	4.31e-05	-2.10629
PRR9	0.0093296	-2.14653
ZNF418	0.00546424	-2.14749
PDLIM1	9.29e-06	-2.15639
KLF7	1.84e-06	-2.18348
ADAMTS6	7.27e-06	-2.1889
DIO2	9.29e-07	-2.29241
ZNF493	0.000579978	-2.29592
EPB41L4B	1.53e-05	-2.45704
KRTAP1-5	0.00374333	-2.45705
STC1	3.58e-05	-2.7748
PMAIP1	0.000218947	-2.8837
TSPAN5	9.35e-07	-3.0355
TOX	1.81e-05	-3.10769
C7orf57	0.000257347	-3.36584
NUAK1	2.08e-05	-3.38951
SAMD9L	2.84e-06	-5.96661
ZNF662	1.72e-07	-12.9481

## Sheet: hsa-miR-106b-5p expressed targe
Gene_name	Pvalue_w__vs__e_m	FC_w__vs__e_m
NEURL1B	0.0429208	-1.50093
CBX5	0.000597525	-1.50441
SSR3	0.00102712	-1.50525
NUPL1	0.00103026	-1.50618
BPNT1	0.00131708	-1.50649
WASF2	0.00025975	-1.51003
PEX19	2.62e-06	-1.51203
PLIN3	1.09e-05	-1.51593
PIGM	0.00832934	-1.51673
REL	0.00591843	-1.51858
MPDZ	0.00113338	-1.51932
ZBTB38	0.000164134	-1.51974
CRIM1	0.000109354	-1.52209
SYNE1	0.000906378	-1.52228
TAOK3	0.000331532	-1.52324
GPR176	8.02e-05	-1.52335
WDR36	0.000335871	-1.5249
ZRANB1	5.37e-06	-1.5264
IFIT3	0.000108462	-1.5265
LASP1	1.42e-05	-1.52652
FKTN	0.00317384	-1.52752
EIF2S1	0.00732779	-1.53076
DDAH1	0.00315308	-1.53092
TMEM217	0.0189376	-1.53163
AP2B1	2.14e-05	-1.53232
SLAIN2	0.000807799	-1.53294
RAB27B	1.55e-05	-1.53479
NFAT5	5.78e-05	-1.53546
PAM	0.00011592	-1.53742
SOCS6	0.000558181	-1.53873
ZC3H14	8.17e-05	-1.53937
ARHGAP26	0.000523169	-1.54099
ZNF561	0.000310391	-1.54153
ELL2	0.00118585	-1.54224
ZNF134	0.0250631	-1.54317
PLEKHA2	0.0412291	-1.54483
PDRG1	0.00814714	-1.54549
GBP1	0.000304269	-1.54672
FBXL5	0.00508321	-1.54768
CDC40	0.0034691	-1.54982
PRKAB2	0.000293349	-1.54996
DOPEY2	0.00413941	-1.55402
UNC5CL	0.0335382	-1.55639
ZNF84	0.00221599	-1.56128
PHEX	0.00277791	-1.56562
PTPN4	0.000865586	-1.56686
ZFYVE26	0.0344575	-1.57316
SGMS1	0.00716293	-1.57477
PAFAH2	0.000108046	-1.57749
ABI2	3.33e-05	-1.58035
ATF7IP2	0.000131592	-1.58051
CHURC1	5.71e-05	-1.58234
TSPAN14	2.73e-05	-1.58346
CFLAR	0.00018949	-1.5854
SH2D5	0.00174404	-1.58729
SEMA5A	0.000328833	-1.58787
SYBU	4.47e-05	-1.58794
AKTIP	0.00021802	-1.58995
PALLD	0.000933545	-1.5947
RND3	1.01e-05	-1.60027
GJC1	0.0107098	-1.60226
C15orf40	0.000232704	-1.60452
ALDH9A1	7.98e-06	-1.6088
IPO5	0.000110319	-1.61057
DAP3	0.00162028	-1.61436
XDH	0.00417753	-1.61616
TANC2	0.000863304	-1.61624
CENPBD1	0.000217031	-1.61778
MAP7D2	0.0322329	-1.62883
HNMT	3.46e-05	-1.63218
ZNF470	0.00346728	-1.63324
TTN	0.00136042	-1.63412
MEST	0.0496672	-1.63857
PREX1	7.89e-05	-1.63874
JAK1	9.06e-05	-1.644
ALDH1L2	0.0030918	-1.64474
OTUD4	0.00613038	-1.64479
MED18	0.000724043	-1.6449
NFYB	0.000114327	-1.64691
ZNF136	0.000446012	-1.65064
GAD1	5.47e-05	-1.65428
SLC31A1	0.00156457	-1.65863
TBC1D2	0.00273228	-1.65868
HSPA5	0.000228331	-1.65994
SHANK2	0.00018417	-1.66157
COPA	0.00118994	-1.66869
FAT3	0.00155256	-1.67414
F3	8.15e-07	-1.67787
COG3	6.22e-05	-1.68109
RBM43	0.0114643	-1.68138
LRRC8B	0.0279995	-1.68772
RBAK	0.00363206	-1.69232
SSFA2	0.0145717	-1.69951
SUSD1	0.00156417	-1.69985
MAP9	8.34e-05	-1.70162
SDC2	0.000452156	-1.71472
FGF2	6.4e-05	-1.71768
IL6ST	0.000914992	-1.72041
AMPD3	0.000196312	-1.7304
KIAA1324	1.89e-05	-1.7437
RNF128	0.000754249	-1.74437
ZSWIM3	0.00543118	-1.74462
GLIS3	0.000937706	-1.75621
DPF3	0.000133781	-1.76227
CDH1	0.000515882	-1.7635
RBMS2	0.00047751	-1.77349
C10orf32	0.000157024	-1.79473
ATP7B	0.00147742	-1.80438
ZNF780A	0.0356035	-1.80647
MPP7	0.000367293	-1.80741
SLC4A7	0.00409401	-1.80767
FGD6	2.84e-05	-1.80776
TBX3	1.32e-06	-1.81059
ABHD5	0.00013647	-1.82384
ANTXR2	5.66e-06	-1.82615
TMEM192	0.0429781	-1.82869
FRMD6	4.99e-06	-1.83601
LIPH	0.000660958	-1.83776
ZNF791	0.000285202	-1.84501
DRAM1	0.00528048	-1.84654
GDPD1	0.000416017	-1.85947
ZFP90	1.97e-05	-1.86548
IL8	2.87e-05	-1.87802
TBC1D8B	6.75e-05	-1.87851
MYO1F	0.00556777	-1.88352
CD274	5.43e-05	-1.91402
MYCT1	6.06e-06	-1.92793
TBL1X	0.000916652	-1.93076
APOLD1	0.000377922	-1.93983
TNFRSF17	0.00946635	-1.94665
CCDC69	0.00191559	-1.9719
FYN	7.66e-07	-1.97512
WNT5A	0.00256492	-1.98206
IL27RA	1.39e-05	-1.99296
ANKRD29	0.000609853	-2.02319
RRAS2	0.000139924	-2.02897
DUSP8	0.000219206	-2.05721
CLIC4	0.000174036	-2.07563
EPHA4	0.000328638	-2.08694
ZNF23	6.45e-06	-2.08864
GBP3	0.000574008	-2.10902
PATE2	0.0207713	-2.11143
STAC	7.97e-05	-2.11973
NMNAT1	0.000572749	-2.12381
PNPLA3	0.000842739	-2.13359
F2RL1	6.58e-05	-2.20304
LIAS	0.00339338	-2.24767
MYPN	3.52e-05	-2.34976
LIMA1	4.26e-05	-2.36338
FAM60A	0.0029919	-2.42592
EPB41L4B	1.53e-05	-2.45704
THAP2	0.00208602	-2.53534
KCTD4	4.37e-05	-2.57126
NTN4	1.88e-05	-2.57544
SESN2	1.44e-06	-2.61753
MMP3	1.89e-07	-2.75147
STC1	3.58e-05	-2.7748
PLCXD3	0.000263036	-2.84188
C20orf197	0.000762578	-2.85019
ZNF566	0.00375489	-2.85311
GJA1	1.34e-07	-3.12751
NANOS1	8.93e-06	-3.16155
GPR1	0.00020361	-3.21108
RGMB	3.83e-09	-3.22525
INHBE	0.0010019	-3.31413
NUAK1	2.08e-05	-3.38951
SLC7A11	1.82e-05	-3.45063
CCDC141	8.06e-05	-3.45525
VLDLR	9.6e-06	-3.46124
ST6GALNAC3	9.69e-06	-3.64497
PSG3	1.67e-08	-4.29766
PLAG1	9.69e-06	-5.23052
TMEM40	1.15e-07	-5.44169
SAMD9L	2.84e-06	-5.96661
CYTIP	4.59e-06	-6.44259
KRT81	2.42e-07	-7.83504
ZNF662	1.72e-07	-12.9481

## Sheet: hsa-miR-31-5p expressed targets
Gene_name	Pvalue_w__vs__e_m	FC_w__vs__e_m
GPM6B	2.48e-08	12.4519
IGSF11	1.53e-06	7.44779
XYLT1	8.42e-06	5.8191
LRP4	1.96e-06	5.53852
SHC4	0.000113865	4.66909
MYO5C	0.000193434	4.42008
NFATC2	3.42e-08	3.79471
C15orf54	0.0034308	3.48194
NES	0.000218604	3.46984
KCNE4	6.53e-06	3.4252
NPAS2	7.11e-07	3.31569
SDC3	2.01e-05	3.22184
TGFBR3	0.000410098	2.95993
PRTG	0.00148849	2.89221
CHST6	0.000465406	2.85003
KIAA1211	4.34e-06	2.78457
ABCB9	3.94e-06	2.70556
IL1RAP	3.18e-05	2.64776
RAB6B	1.15e-05	2.38686
TNFRSF19	4.5e-06	2.35775
RGS4	0.000212147	2.33158
IL12RB2	0.00283452	2.3013
KIF6	5.27e-05	2.25926
ARRDC4	5.49e-06	2.23788
PLLP	2.81e-05	2.2193
PAG1	5.22e-05	2.21279
SGCD	7.41e-07	2.13338
FAM134B	8.28e-05	2.08447
DMD	0.000194952	2.07369
VAV3	0.000225145	2.07132
MYO5A	1.89e-05	2.01818
PRICKLE2	0.00802585	1.99398
2003-09-01	0.00124421	1.94643
MFI2	2.87e-05	1.93447
MOCS1	7.73e-06	1.90369
C5orf30	2.19e-05	1.89889
ARHGEF37	0.000498109	1.88737
F8	0.00069381	1.87662
FAM122A	0.000464452	1.8408
MAGI2	0.00397477	1.83755
FAM174B	0.00465431	1.83296
TMOD2	0.00117507	1.81709
JAM3	1.7e-05	1.8134
TXNDC16	0.00434292	1.80434
TP53INP2	2.9e-06	1.80081
LONRF2	0.0213896	1.79423
DNM3	0.00112674	1.79121
TRAK2	5.95e-07	1.788
AHR	1.71e-05	1.78142
ERG	4.3e-05	1.77809
KIAA1024	0.0441701	1.73706
RNF144A	0.000250934	1.72479
KIF13B	0.00043974	1.71663
TBXA2R	1.83e-06	1.71452
CCNJL	0.000185251	1.6891
SH3TC2	0.00135108	1.68131
UCN2	0.000271064	1.67784
TMEM138	0.0497668	1.66653
MBNL3	0.013575	1.64053
SLC1A4	0.000120078	1.63361
HES6	0.00161469	1.6312
SLC48A1	6.68e-06	1.62836
ZMAT3	0.00390809	1.59689
MAF	3e-05	1.59509
EDNRB	0.0011128	1.5846
HDAC9	0.00244366	1.5815
HDAC4	0.0066257	1.57782
MCM2	0.000482483	1.5746
ACADSB	0.000155968	1.57382
STK32B	3.73e-05	1.55701
CPM	9.71e-06	1.55455
CD96	0.000598427	1.54415
TMEM109	3.59e-06	1.53172
DAND5	0.0243348	1.53066
GPR124	0.000426607	1.521
ABHD2	0.000941523	1.5179
SLC6A15	0.0129442	1.51771

[truncated: 4 more sheets: hsa-miR-18b-5p expressed target, hsa-miR-9-5p expressed targets, hsa-let-7i-5p expressed targets, hsa-let-7f-5p expressed targets]
