# Supplementary material for: Pleiotropic tumor suppressor functions of WWOX antagonize metastasis
Source: Signal Transduct Target Ther. 2020 Apr 17;5:43. doi: 10.1038/s41392-020-0136-8 (PMC7162874; doi:10.1038/s41392-020-0136-8)
Supplement: Supplementary file 7 — Table S6 [file 41392_2020_136_MOESM7_ESM.xlsx]

## Sheet: hsa-miR-513b-5p
© 2000-2019 QIAGEN. All rights reserved.
Ingenuity Canonical Pathways	-log(p-value)	Ratio	Molecules
Endoplasmic Reticulum Stress Pathway	3.13	0.15	EIF2S1,HSPA5,TAOK3
Bladder Cancer Signaling	2.3	0.0526	CXCL8,RRAS2,VEGFC,FGF1
Thyroid Cancer Signaling	2.16	0.0698	CXCL8,RRAS2,BDNF
Mouse Embryonic Stem Cell Pluripotency	1.9	0.0404	IL6ST,LIFR,RRAS2,MAPK13
CNTF Signaling	1.81	0.0517	LIFR,IL6ST,RRAS2
IL-17A Signaling in Gastric Cells	1.78	0.0909	CXCL8,MAPK13
Role of JAK family kinases in IL-6-type Cytokine Signaling	1.78	0.0909	IL6ST,MAPK13
Role of Tissue Factor in Cancer	1.71	0.0354	CXCL8,RRAS2,VEGFC,MAPK13
STAT3 Pathway	1.7	0.0351	IL6ST,RRAS2,SOCS6,MAPK13
IL-6 Signaling	1.66	0.0342	IL6ST,CXCL8,RRAS2,MAPK13
Sphingomyelin Metabolism	1.57	0.333	SGMS2
IL-15 Signaling	1.51	0.04	CXCL8,RRAS2,MAPK13
Stearate Biosynthesis I (Animals)	1.5	0.0645	ACSL5,ELOVL6
Acute Phase Response Signaling	1.49	0.0303	IL6ST,RRAS2,SOCS6,MAPK13
IL-17 Signaling	1.47	0.0385	CXCL8,RRAS2,MAPK13
PEDF Signaling	1.39	0.0357	RRAS2,BDNF,MAPK13
Hepatic Fibrosis / Hepatic Stellate Cell Activation	1.36	0.0274	CXCL8,COL12A1,VEGFC,FGF1
CMP-N-acetylneuraminate Biosynthesis I (Eukaryotes)	1.35	0.2	NANP
Oncostatin M Signaling	1.33	0.0526	IL6ST,RRAS2
CDK5 Signaling	1.27	0.0319	RRAS2,BDNF,MAPK13
VEGF Signaling	1.26	0.0316	RRAS2,VEGFC,EIF2S1
UVC-Induced MAPK Signaling	1.26	0.0476	RRAS2,MAPK13
T Cell Receptor Signaling	1.25	0.0312	RRAS2,TXK,MALT1
Protein Ubiquitination Pathway	1.23	0.0216	DNAJC8,PSMA5,USP10,HSPA13,HSPA5
T Helper Cell Differentiation	1.19	0.0435	IL6ST,GATA3
HIF1α Signaling	1.17	0.0291	RRAS2,VEGFC,MAPK13
IL-8 Signaling	1.16	0.0235	CXCL8,RRAS2,VEGFC,LASP1
Airway Pathology in Chronic Obstructive Pulmonary Disease	1.15	0.125	CXCL8
Role of IL-17A in Psoriasis	1.15	0.125	CXCL8
Guanosine Nucleotides Degradation III	1.15	0.125	XDH
Role of NANOG in Mammalian Embryonic Stem Cell Pluripotency	1.13	0.0278	LIFR,IL6ST,RRAS2
Extrinsic Prothrombin Activation Pathway	1.1	0.111	TFPI
Fatty Acid Activation	1.1	0.111	ACSL5
Urate Biosynthesis/Inosine 5'-phosphate Degradation	1.1	0.111	XDH
PI3K Signaling in B Lymphocytes	1.09	0.0268	RRAS2,MALT1,PLEKHA2
Type II Diabetes Mellitus Signaling	1.07	0.0263	PRKAB2,ACSL5,SOCS6
eNOS Signaling	1.06	0.0261	PRKAB2,VEGFC,HSPA5
Adenosine Nucleotides Degradation II	1.06	0.1	XDH
Adipogenesis pathway	1.05	0.0259	NR1D2,NR2F2,FGF1
HMGB1 Signaling	1.04	0.0254	CXCL8,RRAS2,MAPK13
Chemokine Signaling	1.01	0.0345	RRAS2,MAPK13
Role of IL-17A in Arthritis	0.987	0.0333	CXCL8,MAPK13
Mitochondrial L-carnitine Shuttle Pathway	0.983	0.0833	ACSL5
Glucocorticoid Receptor Signaling	0.975	0.0181	CXCL8,RRAS2,PRKAB2,MAPK13,HSPA5
Apelin Adipocyte Signaling Pathway	0.975	0.0328	PRKAB2,MAPK13
Role of MAPK Signaling in the Pathogenesis of Influenza	0.951	0.0317	RRAS2,MAPK13
γ-linolenate Biosynthesis II (Animals)	0.951	0.0769	ACSL5
Purine Nucleotides Degradation II (Aerobic)	0.951	0.0769	XDH
Parkinson's Signaling	0.951	0.0769	MAPK13
ERK5 Signaling	0.943	0.0312	IL6ST,RRAS2
Aldosterone Signaling in Epithelial Cells	0.914	0.0224	DNAJC8,HSPA13,HSPA5
Histamine Degradation	0.893	0.0667	HNMT
Axonal Guidance Signaling	0.886	0.0158	RRAS2,NTN4,BDNF,SEMA5A,VEGFC,ADAMTS2
Role of Hypercytokinemia/hyperchemokinemia in the Pathogenesis of Influenza	0.866	0.0625	CXCL8
BMP signaling pathway	0.866	0.0282	RRAS2,MAPK13
Inflammasome pathway	0.866	0.0625	NEK7
Apelin Muscle Signaling Pathway	0.866	0.0625	PRKAB2
Regulation of IL-2 Expression in Activated and Anergic T Lymphocytes	0.848	0.0274	RRAS2,MALT1
FGF Signaling	0.848	0.0274	MAPK13,FGF1
Ephrin Receptor Signaling	0.848	0.0208	RRAS2,VEGFC,FGF1
Coagulation System	0.821	0.0556	TFPI
Tumoricidal Function of Hepatic Natural Killer Cells	0.821	0.0556	SRGN
VEGF Family Ligand-Receptor Interactions	0.821	0.0263	RRAS2,VEGFC
Neurotrophin/TRK Signaling	0.821	0.0263	RRAS2,BDNF
Regulation of eIF4 and p70S6K Signaling	0.815	0.0201	RRAS2,MAPK13,EIF2S1
Hematopoiesis from Pluripotent Stem Cells	0.799	0.0526	CXCL8
FLT3 Signaling in Hematopoietic Progenitor Cells	0.785	0.025	RRAS2,MAPK13
JAK/Stat Signaling	0.785	0.025	RRAS2,SOCS6
Prolactin Signaling	0.777	0.0247	RRAS2,SOCS6
Apelin Cardiac Fibroblast Signaling Pathway	0.777	0.05	PRKAB2
IL-22 Signaling	0.759	0.0476	MAPK13
TGF-β Signaling	0.752	0.0238	RRAS2,MAPK13
B Cell Receptor Signaling	0.745	0.0186	RRAS2,MALT1,MAPK13
IL-15 Production	0.74	0.0455	TXK
Role of Cytokines in Mediating Communication between Immune Cells	0.74	0.0455	CXCL8
LPS-stimulated MAPK Signaling	0.738	0.0233	RRAS2,MAPK13
Type I Diabetes Mellitus Signaling	0.738	0.0233	SOCS6,MAPK13
Role of Macrophages, Fibroblasts and Endothelial Cells in Rheumatoid Arthritis	0.735	0.0163	IL6ST,CXCL8,RRAS2,VEGFC
Osteoarthritis Pathway	0.73	0.0183	CXCL8,PRKAB2,VEGFC
ATM Signaling	0.728	0.023	MAPK13,CBX5
Role of Pattern Recognition Receptors in Recognition of Bacteria and Viruses	0.693	0.0217	CXCL8,EIF2S1
UVA-Induced MAPK Signaling	0.693	0.0217	RRAS2,MAPK13
Fatty Acid β-oxidation I	0.69	0.04	ACSL5
ErbB Signaling	0.678	0.0213	RRAS2,MAPK13
Estrogen-mediated S-phase Entry	0.676	0.0385	E2F7
Thrombin Signaling	0.674	0.0171	RRAS2,MAPK13,GATA3
Role of NFAT in Cardiac Hypertrophy	0.67	0.017	IL6ST,RRAS2,MAPK13
Role of JAK2 in Hormone-like Cytokine Signaling	0.662	0.037	SOCS6
Dermatan Sulfate Biosynthesis (Late Stages)	0.662	0.037	CHST11
NRF2-mediated Oxidative Stress Response	0.656	0.0168	RRAS2,DNAJC8,ENC1
Fc Epsilon RI Signaling	0.652	0.0204	RRAS2,MAPK13
mTOR Signaling	0.64	0.0165	RRAS2,PRKAB2,VEGFC
Paxillin Signaling	0.638	0.02	RRAS2,MAPK13
Inhibition of Angiogenesis by TSP1	0.635	0.0345	MAPK13
4-1BB Signaling in T Lymphocytes	0.622	0.0333	MAPK13
Chondroitin Sulfate Biosynthesis (Late Stages)	0.622	0.0333	CHST11
Actin Cytoskeleton Signaling	0.614	0.016	RRAS2,CYFIP2,FGF1
Chronic Myeloid Leukemia Signaling	0.614	0.0192	RRAS2,E2F7
IGF-1 Signaling	0.614	0.0192	RRAS2,SOCS6
CCR3 Signaling in Eosinophils	0.609	0.019	RRAS2,MAPK13
Corticotropin Releasing Hormone Signaling	0.602	0.0189	BDNF,MAPK13
Renin-Angiotensin Signaling	0.597	0.0187	RRAS2,MAPK13
Rac Signaling	0.597	0.0187	RRAS2,CYFIP2
Pancreatic Adenocarcinoma Signaling	0.585	0.0183	E2F7,VEGFC
IL-17A Signaling in Fibroblasts	0.585	0.0303	MAPK13
Glioma Signaling	0.58	0.0182	RRAS2,E2F7
Cell Cycle Regulation by BTG Family Proteins	0.573	0.0294	E2F7
EIF2 Signaling	0.569	0.0151	RRAS2,EIF2S1,HSPA5
Apelin Endothelial Signaling Pathway	0.569	0.0179	RRAS2,PRKAB2
April Mediated Signaling	0.564	0.0286	MAPK13
Triacylglycerol Biosynthesis	0.564	0.0286	ELOVL6
Endocannabinoid Developing Neuron Pathway	0.564	0.0177	RRAS2,MAPK13
Role of IL-17F in Allergic Inflammatory Airway Diseases	0.553	0.0278	CXCL8
B Cell Activating Factor Signaling	0.544	0.027	MAPK13
Chondroitin Sulfate Biosynthesis	0.544	0.027	CHST11
Role of PKR in Interferon Induction and Antiviral Response	0.533	0.0263	EIF2S1
Role of Oct4 in Mammalian Embryonic Stem Cell Pluripotency	0.524	0.0256	NR2F2
Colorectal Cancer Metastasis Signaling	0.524	0.0142	IL6ST,RRAS2,VEGFC
Heparan Sulfate Biosynthesis (Late Stages)	0.524	0.0256	CHST11
Dermatan Sulfate Biosynthesis	0.524	0.0256	CHST11
Neuroinflammation Signaling Pathway	0.52	0.0142	CXCL8,BDNF,MAPK13
PKCθ Signaling in T Lymphocytes	0.517	0.0164	RRAS2,MALT1
Epithelial Adherens Junction Signaling	0.509	0.0161	RRAS2,FGF1
Communication between Innate and Adaptive Immune Cells	0.498	0.0238	CXCL8
iNOS Signaling	0.498	0.0238	MAPK13
Ovarian Cancer Signaling	0.489	0.0156	RRAS2,VEGFC
Amyloid Processing	0.48	0.0227	MAPK13
Endocannabinoid Cancer Inhibition Pathway	0.476	0.0153	PRKAB2,VEGFC
Heparan Sulfate Biosynthesis	0.472	0.0222	CHST11
TREM1 Signaling	0.465	0.0217	CXCL8
Cancer Drug Resistance By Drug Efflux	0.465	0.0217	RRAS2
Regulation of Cellular Mechanics by Calpain Protease	0.457	0.0213	RRAS2
GNRH Signaling	0.456	0.0147	RRAS2,MAPK13
Xenobiotic Metabolism Signaling	0.453	0.0129	RRAS2,CHST11,MAPK13
Apelin Pancreas Signaling Pathway	0.45	0.0208	PRKAB2
Unfolded protein response	0.442	0.0204	HSPA5
GPCR-Mediated Integration of Enteroendocrine Signaling Exemplified by an L Cell	0.437	0.02	GRPR
Mitochondrial Dysfunction	0.432	0.0141	XDH,PINK1
Sertoli Cell-Sertoli Cell Junction Signaling	0.432	0.0141	RRAS2,MAPK13
Glioblastoma Multiforme Signaling	0.417	0.0137	RRAS2,E2F7
Endothelin-1 Signaling	0.407	0.0134	RRAS2,MAPK13
Role of CHK Proteins in Cell Cycle Checkpoint Control	0.403	0.0182	E2F7
IL-10 Signaling	0.398	0.0179	MAPK13
PPARα/RXRα Activation	0.393	0.0131	RRAS2,PRKAB2
NF-κB Signaling	0.393	0.0131	RRAS2,MALT1
Melanoma Signaling	0.391	0.0175	RRAS2
UVB-Induced MAPK Signaling	0.391	0.0175	MAPK13
Role of JAK1 and JAK3 in γc Cytokine Signaling	0.386	0.0172	RRAS2
Actin Nucleation by ARP-WASP Complex	0.386	0.0172	RRAS2
CCR5 Signaling in Macrophages	0.381	0.0169	MAPK13
SPINK1 General Cancer Pathway	0.381	0.0169	RRAS2
Adrenomedullin signaling pathway	0.376	0.0127	RRAS2,MAPK13
Thrombopoietin Signaling	0.37	0.0164	RRAS2
Toll-like Receptor Signaling	0.37	0.0164	MAPK13
RAR Activation	0.367	0.0124	NR2F2,MAPK13
FcγRIIB Signaling in B Lymphocytes	0.365	0.0161	RRAS2
Agrin Interactions at Neuromuscular Junction	0.365	0.0161	RRAS2
IL-2 Signaling	0.365	0.0161	RRAS2
Leukocyte Extravasation Signaling	0.364	0.0123	TXK,MAPK13
Clathrin-mediated Endocytosis Signaling	0.36	0.0123	VEGFC,FGF1
EGF Signaling	0.36	0.0159	MAPK13
LPS/IL-1 Mediated Inhibition of RXR Function	0.357	0.0122	ACSL5,CHST11
Regulation of the Epithelial-Mesenchymal Transition Pathway	0.357	0.0122	RRAS2,FGF1
Endometrial Cancer Signaling	0.354	0.0156	RRAS2
Cell Cycle: G1/S Checkpoint Regulation	0.354	0.0156	E2F7
IL-17A Signaling in Airway Cells	0.344	0.0152	MAPK13
Antiproliferative Role of Somatostatin Receptor 2	0.339	0.0149	RRAS2
Glioma Invasiveness Signaling	0.339	0.0149	RRAS2
GDNF Family Ligand-Receptor Interactions	0.334	0.0147	RRAS2
AMPK Signaling	0.331	0.0116	PRKAB2,MAPK13
ErbB2-ErbB3 Signaling	0.33	0.0145	RRAS2
CD40 Signaling	0.326	0.0143	MAPK13
Growth Hormone Signaling	0.326	0.0143	SOCS6
Myc Mediated Apoptosis Signaling	0.326	0.0143	RRAS2
ErbB4 Signaling	0.326	0.0143	RRAS2
Role of BRCA1 in DNA Damage Response	0.321	0.0141	E2F7
IL-7 Signaling Pathway	0.317	0.0139	MAPK13
α-Adrenergic Signaling	0.312	0.0137	RRAS2
Angiopoietin Signaling	0.312	0.0137	RRAS2
GM-CSF Signaling	0.312	0.0137	RRAS2
Integrin Signaling	0.309	0.011	RRAS2,BCAR3
Atherosclerosis Signaling	0.305	0.0133	CXCL8
Estrogen-Dependent Breast Cancer Signaling	0.305	0.0133	RRAS2
Breast Cancer Regulation by Stathmin1	0.305	0.0109	RRAS2,E2F7
Cyclins and Cell Cycle Regulation	0.305	0.0133	E2F7
Macropinocytosis Signaling	0.3	0.0132	RRAS2
Erythropoietin Signaling	0.297	0.013	RRAS2
Renal Cell Carcinoma Signaling	0.292	0.0128	RRAS2
Antioxidant Action of Vitamin C	0.292	0.0128	MAPK13
Neuropathic Pain Signaling In Dorsal Horn Neurons	0.289	0.0127	BDNF
Non-Small Cell Lung Cancer Signaling	0.289	0.0127	RRAS2
Amyotrophic Lateral Sclerosis Signaling	0.285	0.0125	VEGFC
NF-κB Activation by Viruses	0.285	0.0125	RRAS2
IL-3 Signaling	0.285	0.0125	RRAS2
IL-1 Signaling	0.285	0.0125	MAPK13
IL-4 Signaling	0.281	0.0123	RRAS2
Sperm Motility	0.278	0.0122	TXK
Nitric Oxide Signaling in the Cardiovascular System	0.274	0.012	VEGFC
Apoptosis Signaling	0.274	0.012	RRAS2
Cardiac Hypertrophy Signaling	0.268	0.0101	RRAS2,MAPK13
HER-2 Signaling in Breast Cancer	0.268	0.0118	RRAS2
Neuregulin Signaling	0.264	0.0116	RRAS2
PDGF Signaling	0.264	0.0116	RRAS2
Ceramide Signaling	0.261	0.0115	RRAS2
Gαi Signaling	0.257	0.0114	RRAS2
Melanocyte Development and Pigmentation Signaling	0.254	0.0112	RRAS2
PPAR Signaling	0.254	0.0112	RRAS2
Acute Myeloid Leukemia Signaling	0.251	0.0111	RRAS2
FAK Signaling	0.251	0.0111	RRAS2
RANK Signaling in Osteoclasts	0.251	0.0111	MAPK13
Cholecystokinin/Gastrin-mediated Signaling	0.248	0.011	RRAS2
Apelin Cardiomyocyte Signaling Pathway	0.248	0.011	MAPK13
Huntington's Disease Signaling	0.246	0.00957	BDNF,HSPA5
Natural Killer Cell Signaling	0.245	0.0109	RRAS2
iCOS-iCOSL Signaling in T Helper Cells	0.245	0.0109	PLEKHA2
G Beta Gamma Signaling	0.245	0.0109	RRAS2
p38 MAPK Signaling	0.245	0.0109	MAPK13
SAPK/JNK Signaling	0.242	0.0108	RRAS2
Prostate Cancer Signaling	0.239	0.0106	RRAS2
Th1 Pathway	0.239	0.0106	GATA3
PAK Signaling	0.237	0.0105	RRAS2
Synaptic Long Term Potentiation	0.234	0.0104	RRAS2
Th2 Pathway	0.225	0.0101	GATA3
GP6 Signaling Pathway	0.223	0.01	COL12A1
Virus Entry via Endocytic Pathways	0.22	0.0099	RRAS2
Telomerase Signaling	0.217	0.0098	RRAS2
Cdc42 Signaling	0.215	0.00971	MAPK13
IL-12 Signaling and Production in Macrophages	0.212	0.00962	MAPK13
CD28 Signaling in T Helper Cells	0.212	0.00962	MALT1
Granulocyte Adhesion and Diapedesis	0.21	0.00952	CXCL8
HGF Signaling	0.207	0.00943	RRAS2
NGF Signaling	0.205	0.00935	RRAS2
fMLP Signaling in Neutrophils	0.202	0.00926	RRAS2
Synaptic Long Term Depression	0	0.008	RRAS2
Hepatic Cholestasis	0	0.00855	CXCL8
14-3-3-mediated Signaling	0	0.00855	RRAS2
Role of NFAT in Regulation of the Immune Response	0	0.0068	RRAS2
CXCR4 Signaling	0	0.00699	RRAS2
Dendritic Cell Maturation	0	0.008	MAPK13
Molecular Mechanisms of Cancer	0	0.00875	RRAS2,E2F7,MAPK13
Human Embryonic Stem Cell Pluripotency	0	0.00855	BDNF
Germ Cell-Sertoli Cell Junction Signaling	0	0.00671	RRAS2
CREB Signaling in Neurons	0	0.0061	RRAS2
Production of Nitric Oxide and Reactive Oxygen Species in Macrophages	0	0.00637	MAPK13
Gα12/13 Signaling	0	0.00862	RRAS2
p70S6K Signaling	0	0.00855	RRAS2
Systemic Lupus Erythematosus Signaling	0	0.0069	RRAS2
ILK Signaling	0	0.0061	VEGFC
Hereditary Breast Cancer Signaling	0	0.00741	RRAS2
Phospholipase C Signaling	0	0.00562	RRAS2
Protein Kinase A Signaling	0	0.0068	DUSP5,PTPN4
P2Y Purigenic Receptor Signaling Pathway	0	0.00885	RRAS2
Gap Junction Signaling	0	0.00621	RRAS2
D-myo-inositol-5-phosphate Metabolism	0	0.00787	DUSP5
D-myo-inositol (1,4,5,6)-Tetrakisphosphate Biosynthesis	0	0.0087	DUSP5
Superpathway of Inositol Phosphate Compounds	0	0.00541	DUSP5
D-myo-inositol (3,4,5,6)-tetrakisphosphate Biosynthesis	0	0.0087	DUSP5
3-phosphoinositide Degradation	0	0.00775	DUSP5
3-phosphoinositide Biosynthesis	0	0.00629	DUSP5
Agranulocyte Adhesion and Diapedesis	0	0.00877	CXCL8
Tec Kinase Signaling	0	0.00746	TXK
Estrogen Receptor Signaling	0	0.008	RRAS2
ERK/MAPK Signaling	0	0.00595	RRAS2
PI3K/AKT Signaling	0	0.00855	RRAS2
PTEN Signaling	0	0.00877	RRAS2
Insulin Receptor Signaling	0	0.008	RRAS2
G-Protein Coupled Receptor Signaling	0	0.00495	RRAS2
Th1 and Th2 Activation Pathway	0	0.00813	GATA3
Sirtuin Signaling Pathway	0	0.00417	CXCL8
Opioid Signaling Pathway	0	0.00552	RRAS2
T Cell Exhaustion Signaling Pathway	0	0.00781	RRAS2

## Sheet: hsa-miR-509-3p
© 2000-2019 QIAGEN. All rights reserved.
Ingenuity Canonical Pathways	-log(p-value)	Ratio	Molecules
β-alanine Degradation I	2.17	0.5	ALDH6A1
Glutamate Dependent Acid Resistance	2.17	0.5	GAD1
Phenylethylamine Degradation I	2	0.333	AOC3
Glutamate Degradation III (via 4-aminobutyrate)	1.78	0.2	GAD1
Oleate Biosynthesis II (Animals)	1.52	0.111	ALDH6A1
Prolactin Signaling	1.52	0.0247	FYN,SOCS6
Type I Diabetes Mellitus Signaling	1.47	0.0233	GAD1,SOCS6
Histamine Degradation	1.31	0.0667	HNMT
Valine Degradation I	1.28	0.0625	ALDH6A1
Apelin Muscle Signaling Pathway	1.28	0.0625	PRKAB2
Role of Tissue Factor in Cancer	1.26	0.0177	FYN,F2RL1
Type II Diabetes Mellitus Signaling	1.25	0.0175	PRKAB2,SOCS6
Endoplasmic Reticulum Stress Pathway	1.19	0.05	TAOK3
Apelin Cardiac Fibroblast Signaling Pathway	1.19	0.05	PRKAB2
Insulin Receptor Signaling	1.18	0.016	FYN,PTPRF
Role of JAK2 in Hormone-like Cytokine Signaling	1.06	0.037	SOCS6
Inhibition of Angiogenesis by TSP1	1.03	0.0345	FYN
3-phosphoinositide Biosynthesis	1	0.0126	FYN,PTPRF
SPINK1 Pancreatic Cancer Pathway	0.975	0.0303	F2RL1
Superpathway of Inositol Phosphate Compounds	0.889	0.0108	FYN,PTPRF
Semaphorin Signaling in Neurons	0.87	0.0233	FYN
PCP pathway	0.824	0.0208	CTHRC1
Cell Cycle: G2/M DNA Damage Checkpoint Regulation	0.824	0.0208	FBXL5
Apelin Pancreas Signaling Pathway	0.824	0.0208	PRKAB2
Ephrin A Signaling	0.807	0.02	FYN
GABA Receptor Signaling	0.785	0.0189	GAD1
CNTF Signaling	0.75	0.0172	LIFR
Caveolar-mediated Endocytosis Signaling	0.735	0.0167	FYN
Apelin Adipocyte Signaling Pathway	0.728	0.0164	PRKAB2
Cell Cycle: G1/S Checkpoint Regulation	0.71	0.0156	FBXL5
Antiproliferative Role of Somatostatin Receptor 2	0.693	0.0149	GAD1
Growth Hormone Signaling	0.676	0.0143	SOCS6
IL-7 Signaling Pathway	0.666	0.0139	FYN
Regulation of IL-2 Expression in Activated and Anergic T Lymphocytes	0.66	0.0137	FYN
CTLA4 Signaling in Cytotoxic T Lymphocytes	0.654	0.0135	FYN
Cyclins and Cell Cycle Regulation	0.65	0.0133	FBXL5
Reelin Signaling in Neurons	0.629	0.0127	FYN
Fcγ Receptor-mediated Phagocytosis in Macrophages and Monocytes	0.625	0.0125	FYN
JAK/Stat Signaling	0.625	0.0125	SOCS6
FAK Signaling	0.58	0.0111	FYN
Natural Killer Cell Signaling	0.572	0.0109	FYN
T Cell Receptor Signaling	0.556	0.0104	FYN
Fc Epsilon RI Signaling	0.548	0.0102	FYN
Mouse Embryonic Stem Cell Pluripotency	0.545	0.0101	LIFR
GP6 Signaling Pathway	0.542	0.01	FYN
Virus Entry via Endocytic Pathways	0.538	0.0099	FYN
CD28 Signaling in T Helper Cells	0.527	0.00962	FYN
IGF-1 Signaling	0.527	0.00962	SOCS6
Corticotropin Releasing Hormone Signaling	0.52	0.00943	GAD1
Role of NANOG in Mammalian Embryonic Stem Cell Pluripotency	0.513	0.00926	LIFR
Iron homeostasis signaling pathway	0.503	0.00901	FBXL5
PI3K Signaling in B Lymphocytes	0.5	0.00893	FYN
Apelin Endothelial Signaling Pathway	0.5	0.00893	PRKAB2
Agranulocyte Adhesion and Diapedesis	0.493	0.00877	AOC3
STAT3 Pathway	0.493	0.00877	SOCS6
eNOS Signaling	0.491	0.0087	PRKAB2
D-myo-inositol (1,4,5,6)-Tetrakisphosphate Biosynthesis	0.491	0.0087	PTPRF
D-myo-inositol (3,4,5,6)-tetrakisphosphate Biosynthesis	0.491	0.0087	PTPRF
Gα12/13 Signaling	0.488	0.00862	F2RL1
Adipogenesis pathway	0.488	0.00862	NR1D2
p70S6K Signaling	0.484	0.00855	F2RL1
PKCθ Signaling in T Lymphocytes	0.47	0.0082	FYN
Synaptic Long Term Depression	0.461	0.008	GAD1
Relaxin Signaling	0.461	0.008	GAD1
D-myo-inositol-5-phosphate Metabolism	0.456	0.00787	PTPRF
3-phosphoinositide Degradation	0.451	0.00775	PTPRF
Aryl Hydrocarbon Receptor Signaling	0.445	0.00763	ALDH6A1
Endocannabinoid Cancer Inhibition Pathway	0.445	0.00763	PRKAB2
Acute Phase Response Signaling	0.442	0.00758	SOCS6
Aldosterone Signaling in Epithelial Cells	0.438	0.00746	DNAJC8
Tec Kinase Signaling	0.438	0.00746	FYN
Axonal Guidance Signaling	0.435	0.00528	FYN,SEMA5A
Ephrin Receptor Signaling	0.412	0.00694	FYN
Role of NFAT in Regulation of the Immune Response	0.406	0.0068	FYN
PPARα/RXRα Activation	0.393	0.00654	PRKAB2
Adrenomedullin signaling pathway	0.382	0.00633	GAD1
Gap Junction Signaling	0.376	0.00621	GAD1
Clathrin-mediated Endocytosis Signaling	0.372	0.00613	SH3BP4
LPS/IL-1 Mediated Inhibition of RXR Function	0.37	0.0061	ALDH6A1
Osteoarthritis Pathway	0.37	0.0061	PRKAB2
ERK/MAPK Signaling	0.362	0.00595	FYN
IL-8 Signaling	0.358	0.00588	LASP1
AMPK Signaling	0.352	0.00578	PRKAB2
Phospholipase C Signaling	0.343	0.00562	FYN
NRF2-mediated Oxidative Stress Response	0.341	0.00559	DNAJC8
Integrin Signaling	0.337	0.00552	FYN
Opioid Signaling Pathway	0.337	0.00552	FYN
mTOR Signaling	0.336	0.00549	PRKAB2
G-Protein Coupled Receptor Signaling	0.304	0.00495	FYN
Neuroinflammation Signaling Pathway	0.289	0.00472	GAD1
Protein Ubiquitination Pathway	0.264	0.00433	DNAJC8
Xenobiotic Metabolism Signaling	0.263	0.00431	ALDH6A1
Role of Macrophages, Fibroblasts and Endothelial Cells in Rheumatoid Arthritis	0.246	0.00407	F2RL1
Glucocorticoid Receptor Signaling	0.215	0.00362	PRKAB2
Protein Kinase A Signaling	0.198	0.0034	PTPRF
Molecular Mechanisms of Cancer	0	0.00292	FYN

## Sheet: hsa-miR-503-5p
© 2000-2019 QIAGEN. All rights reserved.
Ingenuity Canonical Pathways	-log(p-value)	Ratio	Molecules
L-cysteine Degradation II	2.37	1	CTH
NAD Salvage Pathway III	2.07	0.5	NMNAT2
Cysteine Biosynthesis/Homocysteine Degradation	2.07	0.5	CTH
STAT3 Pathway	1.9	0.0263	IL7R,FGF2,SOCS6
NAD Biosynthesis III	1.9	0.333	NMNAT2
NAD Biosynthesis from 2-amino-3-carboxymuconate Semialdehyde	1.68	0.2	NMNAT2
Ceramide Biosynthesis	1.53	0.143	SPTLC3
Osteoarthritis Pathway	1.49	0.0183	TLR4,PRKAB2,FGF2
NAD biosynthesis II (from tryptophan)	1.47	0.125	NMNAT2
Guanosine Nucleotides Degradation III	1.47	0.125	XDH
Urate Biosynthesis/Inosine 5'-phosphate Degradation	1.42	0.111	XDH
Adenosine Nucleotides Degradation II	1.38	0.1	XDH
γ-glutamyl Cycle	1.34	0.0909	CHAC1
NAD Salvage Pathway II	1.27	0.0769	NMNAT2
Purine Nucleotides Degradation II (Aerobic)	1.27	0.0769	XDH
Inflammasome pathway	1.18	0.0625	TLR4
Apelin Muscle Signaling Pathway	1.18	0.0625	PRKAB2
B Cell Development	1.16	0.0588	IL7R
Cysteine Biosynthesis III (mammalia)	1.09	0.05	CTH
Apelin Cardiac Fibroblast Signaling Pathway	1.09	0.05	PRKAB2
Type II Diabetes Mellitus Signaling	1.07	0.0175	PRKAB2,SOCS6
Role of Macrophages, Fibroblasts and Endothelial Cells in Rheumatoid Arthritis	1.06	0.0122	TLR4,FGF2,WNT5A
Adipogenesis pathway	1.06	0.0172	FGF2,WNT5A
Human Embryonic Stem Cell Pluripotency	1.05	0.0171	FGF2,WNT5A
Primary Immunodeficiency Signaling	1.05	0.0455	IL7R
MIF-mediated Glucocorticoid Regulation	1.03	0.0435	TLR4
Role of JAK2 in Hormone-like Cytokine Signaling	0.963	0.037	SOCS6
MIF Regulation of Innate Immunity	0.921	0.0333	TLR4
Superpathway of Methionine Degradation	0.921	0.0333	CTH
Stearate Biosynthesis I (Animals)	0.907	0.0323	ELOVL6
Hepatic Fibrosis / Hepatic Stellate Cell Activation	0.893	0.0137	TLR4,FGF2
Triacylglycerol Biosynthesis	0.857	0.0286	ELOVL6
Clathrin-mediated Endocytosis Signaling	0.818	0.0123	SH3BP4,FGF2
Regulation of the Epithelial-Mesenchymal Transition Pathway	0.812	0.0122	FGF2,WNT5A
Communication between Innate and Adaptive Immune Cells	0.785	0.0238	TLR4
iNOS Signaling	0.785	0.0238	TLR4
TREM1 Signaling	0.75	0.0217	TLR4
Wnt/Ca+ pathway	0.74	0.0213	WNT5A
PCP pathway	0.733	0.0208	WNT5A
Apelin Pancreas Signaling Pathway	0.733	0.0208	PRKAB2
Role of Wnt/GSK-3β Signaling in the Pathogenesis of Influenza	0.724	0.0204	WNT5A
Altered T Cell and B Cell Signaling in Rheumatoid Arthritis	0.717	0.02	TLR4
Basal Cell Carcinoma Signaling	0.68	0.0182	WNT5A
Crosstalk between Dendritic Cells and Natural Killer Cells	0.68	0.0182	TLR4
MSP-RON Signaling Pathway	0.672	0.0179	TLR4
Axonal Guidance Signaling	0.662	0.00792	ADAMTS6,SHANK2,WNT5A
Role of JAK1 and JAK3 in γc Cytokine Signaling	0.66	0.0172	IL7R
Colorectal Cancer Metastasis Signaling	0.646	0.00948	TLR4,WNT5A
Toll-like Receptor Signaling	0.64	0.0164	TLR4
Apelin Adipocyte Signaling Pathway	0.64	0.0164	PRKAB2
Antiproliferative Role of Somatostatin Receptor 2	0.604	0.0149	CTH
Growth Hormone Signaling	0.587	0.0143	SOCS6
IL-7 Signaling Pathway	0.577	0.0139	IL7R
FGF Signaling	0.572	0.0137	FGF2
Bladder Cancer Signaling	0.558	0.0132	FGF2
LXR/RXR Activation	0.547	0.0128	TLR4
Phagosome Formation	0.547	0.0128	TLR4
JAK/Stat Signaling	0.538	0.0125	SOCS6
Prolactin Signaling	0.533	0.0123	SOCS6
Neuregulin Signaling	0.511	0.0116	RNF41
LPS-stimulated MAPK Signaling	0.511	0.0116	TLR4
Type I Diabetes Mellitus Signaling	0.511	0.0116	SOCS6
ATM Signaling	0.507	0.0115	CBX5
Role of Pattern Recognition Receptors in Recognition of Bacteria and Viruses	0.488	0.0109	TLR4
p53 Signaling	0.449	0.00971	DRAM1
Protein Kinase A Signaling	0.447	0.0068	PTPN4,DUSP9
IL-12 Signaling and Production in Macrophages	0.445	0.00962	TLR4
IGF-1 Signaling	0.445	0.00962	SOCS6
Granulocyte Adhesion and Diapedesis	0.441	0.00952	CLDN1
Corticotropin Releasing Hormone Signaling	0.438	0.00943	CTH
Role of NANOG in Mammalian Embryonic Stem Cell Pluripotency	0.432	0.00926	WNT5A
PI3K Signaling in B Lymphocytes	0.419	0.00893	TLR4
Apelin Endothelial Signaling Pathway	0.419	0.00893	PRKAB2
Agranulocyte Adhesion and Diapedesis	0.413	0.00877	CLDN1
eNOS Signaling	0.41	0.0087	PRKAB2
D-myo-inositol (1,4,5,6)-Tetrakisphosphate Biosynthesis	0.41	0.0087	NUDT11
D-myo-inositol (3,4,5,6)-tetrakisphosphate Biosynthesis	0.41	0.0087	NUDT11
Hepatic Cholestasis	0.405	0.00855	TLR4
HMGB1 Signaling	0.401	0.00847	TLR4
Synaptic Long Term Depression	0.382	0.008	CTH
Dendritic Cell Maturation	0.382	0.008	TLR4
Relaxin Signaling	0.382	0.008	CTH
D-myo-inositol-5-phosphate Metabolism	0.377	0.00787	NUDT11
Ovarian Cancer Signaling	0.375	0.00781	WNT5A
3-phosphoinositide Degradation	0.372	0.00775	NUDT11
Endocannabinoid Cancer Inhibition Pathway	0.368	0.00763	PRKAB2
Acute Phase Response Signaling	0.365	0.00758	SOCS6
Tec Kinase Signaling	0.36	0.00746	TLR4
Wnt/β-catenin Signaling	0.353	0.0073	WNT5A
Mitochondrial Dysfunction	0.341	0.00704	XDH
Sertoli Cell-Sertoli Cell Junction Signaling	0.341	0.00704	CLDN1
Tight Junction Signaling	0.336	0.00694	CLDN1
cAMP-mediated signaling	0.336	0.00694	DUSP9
Glioblastoma Multiforme Signaling	0.333	0.00685	WNT5A
PPARα/RXRα Activation	0.318	0.00654	PRKAB2
NF-κB Signaling	0.318	0.00654	TLR4
Production of Nitric Oxide and Reactive Oxygen Species in Macrophages	0.31	0.00637	TLR4
Adrenomedullin signaling pathway	0.308	0.00633	CTH
3-phosphoinositide Biosynthesis	0.306	0.00629	NUDT11
Gap Junction Signaling	0.302	0.00621	CTH
Leukocyte Extravasation Signaling	0.3	0.00617	CLDN1
LPS/IL-1 Mediated Inhibition of RXR Function	0.297	0.0061	TLR4
ERK/MAPK Signaling	0.289	0.00595	DUSP9
AMPK Signaling	0.281	0.00578	PRKAB2
Integrin Signaling	0.268	0.00552	TSPAN5
mTOR Signaling	0.266	0.00549	PRKAB2
Superpathway of Inositol Phosphate Compounds	0.261	0.00541	NUDT11
Actin Cytoskeleton Signaling	0.256	0.00532	FGF2
Role of Osteoblasts, Osteoclasts and Chondrocytes in Rheumatoid Arthritis	0.255	0.00529	WNT5A
G-Protein Coupled Receptor Signaling	0.237	0.00495	DUSP9
Neuroinflammation Signaling Pathway	0.223	0.00472	TLR4
Glucocorticoid Receptor Signaling	0	0.00362	PRKAB2
Molecular Mechanisms of Cancer	0	0.00292	WNT5A

## Sheet: hsa-miR-450a-5p
© 2000-2019 QIAGEN. All rights reserved.
Ingenuity Canonical Pathways	-log(p-value)	Ratio	Molecules
Embryonic Stem Cell Differentiation into Cardiac Lineages	2.1	0.1	SOX2
Protein Kinase A Signaling	1.66	0.0068	DUSP6,NFATC2
Transcriptional Regulatory Network in Embryonic Stem Cells	1.62	0.0333	SOX2
Inhibition of Matrix Metalloproteases	1.6	0.0312	TIMP3
April Mediated Signaling	1.56	0.0286	NFATC2
B Cell Activating Factor Signaling	1.53	0.027	NFATC2
Oncostatin M Signaling	1.52	0.0263	TIMP3
Role of Oct4 in Mammalian Embryonic Stem Cell Pluripotency	1.51	0.0256	SOX2
Netrin Signaling	1.47	0.0233	NFATC2
Axonal Guidance Signaling	1.45	0.00528	NFATC2,EPHA3
Th17 Activation Pathway	1.45	0.0222	NFATC2
Wnt/Ca+ pathway	1.43	0.0213	NFATC2
Calcium-induced T Lymphocyte Apoptosis	1.41	0.0204	NFATC2
Ephrin A Signaling	1.4	0.02	EPHA3
Glioma Invasiveness Signaling	1.28	0.0149	TIMP3
Regulation of IL-2 Expression in Activated and Anergic T Lymphocytes	1.24	0.0137	NFATC2
Fcγ Receptor-mediated Phagocytosis in Macrophages and Monocytes	1.2	0.0125	MYO5A
IL-4 Signaling	1.2	0.0123	NFATC2
RANK Signaling in Osteoclasts	1.16	0.0111	NFATC2
iCOS-iCOSL Signaling in T Helper Cells	1.15	0.0109	NFATC2
Th1 Pathway	1.14	0.0106	NFATC2
PAK Signaling	1.13	0.0105	EPHA3
T Cell Receptor Signaling	1.13	0.0104	NFATC2
Mouse Embryonic Stem Cell Pluripotency	1.12	0.0101	SOX2
Th2 Pathway	1.12	0.0101	NFATC2
CD28 Signaling in T Helper Cells	1.09	0.00962	NFATC2
fMLP Signaling in Neutrophils	1.08	0.00926	NFATC2
Role of NANOG in Mammalian Embryonic Stem Cell Pluripotency	1.08	0.00926	SOX2
PI3K Signaling in B Lymphocytes	1.06	0.00893	NFATC2
Human Embryonic Stem Cell Pluripotency	1.05	0.00855	SOX2
PKCθ Signaling in T Lymphocytes	1.03	0.0082	NFATC2
Th1 and Th2 Activation Pathway	1.02	0.00813	NFATC2
T Cell Exhaustion Signaling Pathway	1.01	0.00781	NFATC2
Gαq Signaling	1	0.00763	NFATC2
Calcium Signaling	0.991	0.00752	NFATC2
Wnt/β-catenin Signaling	0.979	0.0073	SOX2
Systemic Lupus Erythematosus Signaling	0.959	0.0069	NFATC2
cAMP-mediated signaling	0.959	0.00694	DUSP6
Ephrin Receptor Signaling	0.959	0.00694	EPHA3
Role of NFAT in Regulation of the Immune Response	0.951	0.0068	NFATC2
B Cell Receptor Signaling	0.914	0.00621	NFATC2
Leukocyte Extravasation Signaling	0.91	0.00617	TIMP3
Osteoarthritis Pathway	0.907	0.0061	TIMP3
ERK/MAPK Signaling	0.896	0.00595	DUSP6
Phospholipase C Signaling	0.873	0.00562	NFATC2
Role of Osteoblasts, Osteoclasts and Chondrocytes in Rheumatoid Arthritis	0.848	0.00529	NFATC2
G-Protein Coupled Receptor Signaling	0.821	0.00495	DUSP6
Neuroinflammation Signaling Pathway	0.801	0.00472	NFATC2
Sirtuin Signaling Pathway	0.752	0.00417	DUSP6
Role of Macrophages, Fibroblasts and Endothelial Cells in Rheumatoid Arthritis	0.742	0.00407	NFATC2
Glucocorticoid Receptor Signaling	0.697	0.00362	NFATC2

## Sheet: hsa-miR-363-3p
© 2000-2019 QIAGEN. All rights reserved.
Ingenuity Canonical Pathways	-log(p-value)	Ratio	Molecules
β-alanine Degradation I	1.94	0.5	ALDH6A1
Stearate Biosynthesis I (Animals)	1.86	0.0645	SRD5A3,ELOVL6
Phenylethylamine Degradation I	1.76	0.333	AOC3
Triacylglycerol Biosynthesis	1.76	0.0571	PLPP3,ELOVL6
Adipogenesis pathway	1.53	0.0259	KLF5,WNT5A,FGF1
Wnt/Ca+ pathway	1.52	0.0426	NFAT5,WNT5A
Sphingosine and Sphingosine-1-phosphate Metabolism	1.47	0.167	SGPP1
Hematopoiesis from Multipotent Stem Cells	1.34	0.125	IL15
Extrinsic Prothrombin Activation Pathway	1.29	0.111	TFPI
Oleate Biosynthesis II (Animals)	1.29	0.111	ALDH6A1
Hepatic Fibrosis / Hepatic Stellate Cell Activation	1.28	0.0205	COL5A1,COL12A1,FGF1
Role of Macrophages, Fibroblasts and Endothelial Cells in Rheumatoid Arthritis	1.27	0.0163	IL6ST,NFAT5,IL15,WNT5A
Androgen Biosynthesis	1.25	0.1	SRD5A3
Axonal Guidance Signaling	1.17	0.0132	NFAT5,SDC2,SEMA5A,ADAMTS2,WNT5A
Regulation of the Epithelial-Mesenchymal Transition Pathway	1.16	0.0183	CDH1,WNT5A,FGF1
Bladder Cancer Signaling	1.15	0.0263	CDH1,FGF1
RAN Signaling	1.08	0.0667	IPO5
Histamine Degradation	1.08	0.0667	HNMT
Role of Hypercytokinemia/hyperchemokinemia in the Pathogenesis of Influenza	1.05	0.0625	IL15
Valine Degradation I	1.05	0.0625	ALDH6A1
Inflammasome pathway	1.05	0.0625	NEK7
Apelin Muscle Signaling Pathway	1.05	0.0625	PRKAB2
Coagulation System	1	0.0556	TFPI
Apelin Cardiac Fibroblast Signaling Pathway	0.963	0.05	PRKAB2
GP6 Signaling Pathway	0.943	0.02	COL5A1,COL12A1
IL-15 Production	0.921	0.0455	IL15
Role of Cytokines in Mediating Communication between Immune Cells	0.921	0.0455	IL15
Role of JAK family kinases in IL-6-type Cytokine Signaling	0.921	0.0455	IL6ST
Colorectal Cancer Metastasis Signaling	0.91	0.0142	IL6ST,CDH1,WNT5A
Granulocyte Adhesion and Diapedesis	0.91	0.019	CLDN11,SDC2
Role of NANOG in Mammalian Embryonic Stem Cell Pluripotency	0.889	0.0185	IL6ST,WNT5A
Estrogen-mediated S-phase Entry	0.854	0.0385	E2F7
Type II Diabetes Mellitus Signaling	0.851	0.0175	PRKAB2,SOCS6
Agranulocyte Adhesion and Diapedesis	0.851	0.0175	AOC3,CLDN11
STAT3 Pathway	0.851	0.0175	IL6ST,SOCS6
D-myo-inositol (1,4,5,6)-Tetrakisphosphate Biosynthesis	0.845	0.0174	DUSP5,SGPP1
D-myo-inositol (3,4,5,6)-tetrakisphosphate Biosynthesis	0.845	0.0174	DUSP5,SGPP1
Role of JAK2 in Hormone-like Cytokine Signaling	0.839	0.037	SOCS6
Dermatan Sulfate Biosynthesis (Late Stages)	0.839	0.037	CHST7
Inhibition of Angiogenesis by TSP1	0.81	0.0345	SDC2
Chondroitin Sulfate Biosynthesis (Late Stages)	0.796	0.0333	CHST7
Epithelial Adherens Junction Signaling	0.793	0.0161	CDH1,FGF1
D-myo-inositol-5-phosphate Metabolism	0.777	0.0157	DUSP5,SGPP1
Inhibition of Matrix Metalloproteases	0.772	0.0312	SDC2
3-phosphoinositide Degradation	0.767	0.0155	DUSP5,SGPP1
Endocannabinoid Cancer Inhibition Pathway	0.757	0.0153	CDH1,PRKAB2
Acute Phase Response Signaling	0.752	0.0152	IL6ST,SOCS6
Cell Cycle Regulation by BTG Family Proteins	0.747	0.0294	E2F7
April Mediated Signaling	0.735	0.0286	NFAT5
Wnt/β-catenin Signaling	0.728	0.0146	CDH1,WNT5A
B Cell Activating Factor Signaling	0.714	0.027	NFAT5
Chondroitin Sulfate Biosynthesis	0.714	0.027	CHST7
Oncostatin M Signaling	0.703	0.0263	IL6ST
Sertoli Cell-Sertoli Cell Junction Signaling	0.703	0.0141	CDH1,CLDN11
Tight Junction Signaling	0.695	0.0139	MPDZ,CLDN11
Ephrin Receptor Signaling	0.695	0.0139	SDC2,FGF1
Heparan Sulfate Biosynthesis (Late Stages)	0.693	0.0256	CHST7
Dermatan Sulfate Biosynthesis	0.693	0.0256	CHST7
Glioblastoma Multiforme Signaling	0.686	0.0137	E2F7,WNT5A
Communication between Innate and Adaptive Immune Cells	0.666	0.0238	IL15
Thyroid Cancer Signaling	0.656	0.0233	CDH1
Netrin Signaling	0.656	0.0233	NFAT5
Activation of IRF by Cytosolic Pattern Recognition Receptors	0.638	0.0222	IFIT2
Heparan Sulfate Biosynthesis	0.638	0.0222	CHST7
Th17 Activation Pathway	0.638	0.0222	NFAT5
T Helper Cell Differentiation	0.631	0.0217	IL6ST
3-phosphoinositide Biosynthesis	0.631	0.0126	DUSP5,SGPP1
Protein Kinase A Signaling	0.618	0.0102	DUSP5,PTPN4,NFAT5
Clathrin-mediated Endocytosis Signaling	0.614	0.0123	SH3BP4,FGF1
PCP pathway	0.614	0.0208	WNT5A
Apelin Pancreas Signaling Pathway	0.614	0.0208	PRKAB2
LPS/IL-1 Mediated Inhibition of RXR Function	0.611	0.0122	CHST7,ALDH6A1
Role of Wnt/GSK-3β Signaling in the Pathogenesis of Influenza	0.606	0.0204	WNT5A
Altered T Cell and B Cell Signaling in Rheumatoid Arthritis	0.599	0.02	IL15
Role of CHK Proteins in Cell Cycle Checkpoint Control	0.564	0.0182	E2F7
Basal Cell Carcinoma Signaling	0.564	0.0182	WNT5A
Crosstalk between Dendritic Cells and Natural Killer Cells	0.564	0.0182	IL15
Melanoma Signaling	0.55	0.0175	CDH1
CNTF Signaling	0.544	0.0172	IL6ST
Role of JAK1 and JAK3 in γc Cytokine Signaling	0.544	0.0172	IL15
Remodeling of Epithelial Adherens Junctions	0.544	0.0172	CDH1
Superpathway of Inositol Phosphate Compounds	0.538	0.0108	DUSP5,SGPP1
Actin Cytoskeleton Signaling	0.529	0.0106	DIAPH3,FGF1
Role of Osteoblasts, Osteoclasts and Chondrocytes in Rheumatoid Arthritis	0.526	0.0106	NFAT5,WNT5A
Apelin Adipocyte Signaling Pathway	0.526	0.0164	PRKAB2
Endometrial Cancer Signaling	0.509	0.0156	CDH1
ERK5 Signaling	0.509	0.0156	IL6ST
Cell Cycle: G1/S Checkpoint Regulation	0.509	0.0156	E2F7
Molecular Mechanisms of Cancer	0.498	0.00875	CDH1,E2F7,WNT5A
Growth Hormone Signaling	0.476	0.0143	SOCS6
Signaling by Rho Family GTPases	0.475	0.00971	CDH1,DIAPH3
Role of BRCA1 in DNA Damage Response	0.471	0.0141	E2F7
Regulation of IL-2 Expression in Activated and Anergic T Lymphocytes	0.461	0.0137	NFAT5
FGF Signaling	0.461	0.0137	FGF1
IL-15 Signaling	0.452	0.0133	IL15
Cyclins and Cell Cycle Regulation	0.452	0.0133	E2F7
JAK/Stat Signaling	0.429	0.0125	SOCS6
Prolactin Signaling	0.425	0.0123	SOCS6
IL-4 Signaling	0.425	0.0123	NFAT5
Xenobiotic Metabolism Signaling	0.41	0.00862	CHST7,ALDH6A1
Type I Diabetes Mellitus Signaling	0.406	0.0116	SOCS6
ATM Signaling	0.401	0.0115	CBX5
Sumoylation Pathway	0.394	0.0112	CDH1
iCOS-iCOSL Signaling in T Helper Cells	0.383	0.0109	NFAT5
T Cell Receptor Signaling	0.369	0.0104	NFAT5
Mouse Embryonic Stem Cell Pluripotency	0.359	0.0101	IL6ST
Cdc42 Signaling	0.346	0.00971	DIAPH3
CD28 Signaling in T Helper Cells	0.343	0.00962	NFAT5
Chronic Myeloid Leukemia Signaling	0.343	0.00962	E2F7
IGF-1 Signaling	0.343	0.00962	SOCS6
fMLP Signaling in Neutrophils	0.331	0.00926	NFAT5
Pancreatic Adenocarcinoma Signaling	0.328	0.00917	E2F7
Glioma Signaling	0.325	0.00909	E2F7
Glucocorticoid Receptor Signaling	0.322	0.00725	NFAT5,PRKAB2
PI3K Signaling in B Lymphocytes	0.32	0.00893	NFAT5
Apelin Endothelial Signaling Pathway	0.32	0.00893	PRKAB2
eNOS Signaling	0.312	0.0087	PRKAB2
Gα12/13 Signaling	0.309	0.00862	CDH1
Human Embryonic Stem Cell Pluripotency	0.306	0.00855	WNT5A
IL-6 Signaling	0.306	0.00855	IL6ST
PKCθ Signaling in T Lymphocytes	0.293	0.0082	NFAT5
Dendritic Cell Maturation	0.287	0.008	IL15
Ovarian Cancer Signaling	0.28	0.00781	WNT5A
T Cell Exhaustion Signaling Pathway	0.28	0.00781	NFAT5
Aryl Hydrocarbon Receptor Signaling	0.272	0.00763	ALDH6A1
Calcium Signaling	0.268	0.00752	NFAT5
RhoGDI Signaling	0.253	0.00714	CDH1
Systemic Lupus Erythematosus Signaling	0.244	0.0069	NFAT5
Role of NFAT in Regulation of the Immune Response	0.24	0.0068	NFAT5
Germ Cell-Sertoli Cell Junction Signaling	0.237	0.00671	CDH1
PPARα/RXRα Activation	0.229	0.00654	PRKAB2
B Cell Receptor Signaling	0.215	0.00621	NFAT5
Leukocyte Extravasation Signaling	0.214	0.00617	CLDN11
ILK Signaling	0.21	0.0061	CDH1
Osteoarthritis Pathway	0.21	0.0061	PRKAB2
IL-8 Signaling	0.201	0.00588	CDH1
AMPK Signaling	0.197	0.00578	PRKAB2
mTOR Signaling	0	0.00549	PRKAB2
Phospholipase C Signaling	0	0.00562	NFAT5
Role of NFAT in Cardiac Hypertrophy	0	0.00568	IL6ST
Breast Cancer Regulation by Stathmin1	0	0.00546	E2F7
Sirtuin Signaling Pathway	0	0.00417	CDH1
Neuroinflammation Signaling Pathway	0	0.00472	NFAT5
Opioid Signaling Pathway	0	0.00552	RGS17

## Sheet: hsa-miR-362-3p
© 2000-2019 QIAGEN. All rights reserved.
Ingenuity Canonical Pathways	-log(p-value)	Ratio	Molecules
B Cell Development	2.49	0.118	IL7R,PTPRC
Primary Immunodeficiency Signaling	2.26	0.0909	IL7R,PTPRC
Phenylethylamine Degradation I	1.82	0.333	AOC3
STAT3 Pathway	1.7	0.0263	IL7R,IL6ST,SOCS6
eNOS Signaling	1.69	0.0261	AQP3,PRKAB2,HSPA5
CMP-N-acetylneuraminate Biosynthesis I (Eukaryotes)	1.6	0.2	NANP
CNTF Signaling	1.46	0.0345	LIFR,IL6ST
IL-8 Signaling	1.26	0.0176	RAB11FIP2,CDH1,LASP1
Apelin Muscle Signaling Pathway	1.11	0.0625	PRKAB2
Mouse Embryonic Stem Cell Pluripotency	1.05	0.0202	LIFR,IL6ST
Endoplasmic Reticulum Stress Pathway	1.02	0.05	HSPA5
Apelin Cardiac Fibroblast Signaling Pathway	1.02	0.05	PRKAB2
Role of NANOG in Mammalian Embryonic Stem Cell Pluripotency	0.987	0.0185	LIFR,IL6ST
Role of JAK family kinases in IL-6-type Cytokine Signaling	0.975	0.0455	IL6ST
Type II Diabetes Mellitus Signaling	0.947	0.0175	PRKAB2,SOCS6
D-myo-inositol (1,4,5,6)-Tetrakisphosphate Biosynthesis	0.939	0.0174	PTPRC,DUSP8
D-myo-inositol (3,4,5,6)-tetrakisphosphate Biosynthesis	0.939	0.0174	PTPRC,DUSP8
Role of JAK2 in Hormone-like Cytokine Signaling	0.893	0.037	SOCS6
tRNA Splicing	0.879	0.0357	GDPD1
D-myo-inositol-5-phosphate Metabolism	0.87	0.0157	PTPRC,DUSP8
3-phosphoinositide Degradation	0.86	0.0155	PTPRC,DUSP8
Endocannabinoid Cancer Inhibition Pathway	0.848	0.0153	CDH1,PRKAB2
Acute Phase Response Signaling	0.842	0.0152	IL6ST,SOCS6
Stearate Biosynthesis I (Animals)	0.836	0.0323	ELOVL6
Aldosterone Signaling in Epithelial Cells	0.833	0.0149	HSPA13,HSPA5
RhoGDI Signaling	0.801	0.0143	CDH1,WASF2
Triacylglycerol Biosynthesis	0.788	0.0286	ELOVL6
Oncostatin M Signaling	0.757	0.0263	IL6ST
Role of Oct4 in Mammalian Embryonic Stem Cell Pluripotency	0.745	0.0256	NR2F2
Protein Kinase A Signaling	0.73	0.0102	PTPRC,DUSP8,GDPD1
3-phosphoinositide Biosynthesis	0.717	0.0126	PTPRC,DUSP8
Thyroid Cancer Signaling	0.708	0.0233	CDH1
T Helper Cell Differentiation	0.682	0.0217	IL6ST
Apelin Pancreas Signaling Pathway	0.666	0.0208	PRKAB2
Unfolded protein response	0.658	0.0204	HSPA5
Ephrin A Signaling	0.65	0.02	EPHA4
Superpathway of Inositol Phosphate Compounds	0.62	0.0108	PTPRC,DUSP8
Melanoma Signaling	0.6	0.0175	CDH1
Role of JAK1 and JAK3 in γc Cytokine Signaling	0.593	0.0172	IL7R
Remodeling of Epithelial Adherens Junctions	0.593	0.0172	CDH1
Apelin Adipocyte Signaling Pathway	0.575	0.0164	PRKAB2
Endometrial Cancer Signaling	0.556	0.0156	CDH1
ERK5 Signaling	0.556	0.0156	IL6ST
VDR/RXR Activation	0.551	0.0154	COL13A1
Colorectal Cancer Metastasis Signaling	0.539	0.00948	IL6ST,CDH1
Growth Hormone Signaling	0.524	0.0143	SOCS6
Axonal Guidance Signaling	0.523	0.00792	ADAMTS6,NTN4,EPHA4
Gustation Pathway	0.519	0.0141	GDPD1
IL-7 Signaling Pathway	0.514	0.0139	IL7R
Bladder Cancer Signaling	0.495	0.0132	CDH1
Protein Ubiquitination Pathway	0.487	0.00866	HSPA13,HSPA5
JAK/Stat Signaling	0.476	0.0125	SOCS6
Prolactin Signaling	0.471	0.0123	SOCS6
PEDF Signaling	0.458	0.0119	WASF2
Type I Diabetes Mellitus Signaling	0.451	0.0116	SOCS6
ATM Signaling	0.446	0.0115	CBX5
Sumoylation Pathway	0.439	0.0112	CDH1
Cholecystokinin/Gastrin-mediated Signaling	0.431	0.011	EPHA4
iCOS-iCOSL Signaling in T Helper Cells	0.427	0.0109	PTPRC
SAPK/JNK Signaling	0.424	0.0108	DUSP8
T Cell Receptor Signaling	0.413	0.0104	PTPRC
GP6 Signaling Pathway	0.399	0.01	COL13A1
Cardiac β-adrenergic Signaling	0.396	0.0099	GDPD1
Glucocorticoid Receptor Signaling	0.389	0.00725	PRKAB2,HSPA5
CD28 Signaling in T Helper Cells	0.386	0.00962	PTPRC
IGF-1 Signaling	0.386	0.00962	SOCS6
PI3K Signaling in B Lymphocytes	0.362	0.00893	PTPRC
Apelin Endothelial Signaling Pathway	0.362	0.00893	PRKAB2
Agranulocyte Adhesion and Diapedesis	0.357	0.00877	AOC3
Gα12/13 Signaling	0.351	0.00862	CDH1
Adipogenesis pathway	0.351	0.00862	NR2F2
IL-6 Signaling	0.348	0.00855	IL6ST
Epithelial Adherens Junction Signaling	0.33	0.00806	CDH1
Relaxin Signaling	0.327	0.008	GDPD1
Wnt/β-catenin Signaling	0.299	0.0073	CDH1
Sertoli Cell-Sertoli Cell Junction Signaling	0.288	0.00704	CDH1
cAMP-mediated signaling	0.284	0.00694	GDPD1
Ephrin Receptor Signaling	0.284	0.00694	EPHA4
Systemic Lupus Erythematosus Signaling	0.282	0.0069	PTPRC
Hepatic Fibrosis / Hepatic Stellate Cell Activation	0.28	0.00685	COL13A1
Germ Cell-Sertoli Cell Junction Signaling	0.274	0.00671	CDH1
PPARα/RXRα Activation	0.266	0.00654	PRKAB2
RAR Activation	0.252	0.00621	NR2F2
Gap Junction Signaling	0.252	0.00621	GJC1
B Cell Receptor Signaling	0.252	0.00621	PTPRC
Clathrin-mediated Endocytosis Signaling	0.248	0.00613	SH3BP4
ILK Signaling	0.246	0.0061	CDH1
Regulation of the Epithelial-Mesenchymal Transition Pathway	0.246	0.0061	CDH1
Osteoarthritis Pathway	0.246	0.0061	PRKAB2
AMPK Signaling	0.232	0.00578	PRKAB2
Role of NFAT in Cardiac Hypertrophy	0.227	0.00568	IL6ST
Integrin Signaling	0.22	0.00552	TSPAN5
mTOR Signaling	0.218	0.00549	PRKAB2
Actin Cytoskeleton Signaling	0.21	0.00532	WASF2
Huntington's Disease Signaling	0	0.00478	HSPA5
Molecular Mechanisms of Cancer	0	0.00292	CDH1
EIF2 Signaling	0	0.00503	HSPA5
Role of Macrophages, Fibroblasts and Endothelial Cells in Rheumatoid Arthritis	0	0.00407	IL6ST
Signaling by Rho Family GTPases	0	0.00485	CDH1
G-Protein Coupled Receptor Signaling	0	0.00495	GDPD1
Sirtuin Signaling Pathway	0	0.00417	CDH1

## Sheet: hsa-miR-188-3p
© 2000-2019 QIAGEN. All rights reserved.
Ingenuity Canonical Pathways	-log(p-value)	Ratio	Molecules
Inflammasome pathway	2.41	0.125	NLRP1,CASP1
NAD Salvage Pathway III	1.93	0.5	NMNAT2
NAD Biosynthesis III	1.76	0.333	NMNAT2
NAD Biosynthesis from 2-amino-3-carboxymuconate Semialdehyde	1.54	0.2	NMNAT2
Adipogenesis pathway	1.52	0.0259	DGKD,WNT5A,FGF1
NAD biosynthesis II (from tryptophan)	1.34	0.125	NMNAT2
Apelin Adipocyte Signaling Pathway	1.3	0.0328	PRKAB2,MAPK13
FGF Signaling	1.17	0.0274	MAPK13,FGF1
Isoleucine Degradation I	1.13	0.0769	ACAD8
NAD Salvage Pathway II	1.13	0.0769	NMNAT2
Parkinson's Signaling	1.13	0.0769	MAPK13
Valine Degradation I	1.05	0.0625	ACAD8
Apelin Muscle Signaling Pathway	1.05	0.0625	PRKAB2
Apelin Cardiac Fibroblast Signaling Pathway	0.955	0.05	PRKAB2
IL-22 Signaling	0.936	0.0476	MAPK13
GP6 Signaling Pathway	0.936	0.02	COL5A1,LAMC2
IL-17A Signaling in Gastric Cells	0.917	0.0455	MAPK13
Role of JAK family kinases in IL-6-type Cytokine Signaling	0.917	0.0455	MAPK13
Inhibition of Angiogenesis by TSP1	0.804	0.0345	MAPK13
4-1BB Signaling in T Lymphocytes	0.79	0.0333	MAPK13
Stearate Biosynthesis I (Animals)	0.777	0.0323	ELOVL6
IL-17A Signaling in Fibroblasts	0.754	0.0303	MAPK13
Endocannabinoid Cancer Inhibition Pathway	0.747	0.0153	PRKAB2,CASP1
Axonal Guidance Signaling	0.74	0.0106	SEMA5A,ABLIM3,ADAMTS2,WNT5A
April Mediated Signaling	0.73	0.0286	MAPK13
Triacylglycerol Biosynthesis	0.73	0.0286	ELOVL6
B Cell Activating Factor Signaling	0.708	0.027	MAPK13
Hepatic Fibrosis / Hepatic Stellate Cell Activation	0.676	0.0137	COL5A1,FGF1
Endothelin-1 Signaling	0.664	0.0134	CASP1,MAPK13
iNOS Signaling	0.66	0.0238	MAPK13
UVC-Induced MAPK Signaling	0.66	0.0238	MAPK13
Netrin Signaling	0.65	0.0233	ABLIM3
Amyloid Processing	0.642	0.0227	MAPK13
Activation of IRF by Cytosolic Pattern Recognition Receptors	0.633	0.0222	IFIT2
TREM1 Signaling	0.625	0.0217	CASP1
Wnt/Ca+ pathway	0.616	0.0213	WNT5A
RAR Activation	0.614	0.0124	TNIP1,MAPK13
PCP pathway	0.609	0.0208	WNT5A
Apelin Pancreas Signaling Pathway	0.609	0.0208	PRKAB2
Regulation of the Epithelial-Mesenchymal Transition Pathway	0.602	0.0122	WNT5A,FGF1
Osteoarthritis Pathway	0.602	0.0122	PRKAB2,CASP1
Role of Wnt/GSK-3β Signaling in the Pathogenesis of Influenza	0.6	0.0204	WNT5A
AMPK Signaling	0.57	0.0116	PRKAB2,MAPK13
Basal Cell Carcinoma Signaling	0.558	0.0182	WNT5A
IL-10 Signaling	0.551	0.0179	MAPK13
UVB-Induced MAPK Signaling	0.545	0.0175	MAPK13
Chemokine Signaling	0.539	0.0172	MAPK13
CCR5 Signaling in Macrophages	0.533	0.0169	MAPK13
Role of IL-17A in Arthritis	0.526	0.0167	MAPK13
Toll-like Receptor Signaling	0.52	0.0164	MAPK13
Role of MAPK Signaling in the Pathogenesis of Influenza	0.509	0.0159	MAPK13
EGF Signaling	0.509	0.0159	MAPK13
IL-17A Signaling in Airway Cells	0.492	0.0152	MAPK13
CD40 Signaling	0.471	0.0143	MAPK13
BMP signaling pathway	0.466	0.0141	MAPK13
IL-7 Signaling Pathway	0.461	0.0139	MAPK13
Angiopoietin Signaling	0.456	0.0137	TNIP1
Neuroinflammation Signaling Pathway	0.452	0.00943	CASP1,MAPK13
IL-15 Signaling	0.447	0.0133	MAPK13
Bladder Cancer Signaling	0.442	0.0132	FGF1
IL-17 Signaling	0.434	0.0128	MAPK13
Antioxidant Action of Vitamin C	0.434	0.0128	MAPK13
Amyotrophic Lateral Sclerosis Signaling	0.425	0.0125	CASP1
FLT3 Signaling in Hematopoietic Progenitor Cells	0.425	0.0125	MAPK13
IL-1 Signaling	0.425	0.0125	MAPK13
PEDF Signaling	0.408	0.0119	MAPK13
TGF-β Signaling	0.408	0.0119	MAPK13
LPS-stimulated MAPK Signaling	0.4	0.0116	MAPK13
Type I Diabetes Mellitus Signaling	0.4	0.0116	MAPK13
ATM Signaling	0.397	0.0115	MAPK13
RANK Signaling in Osteoclasts	0.385	0.0111	MAPK13
Apelin Cardiomyocyte Signaling Pathway	0.382	0.011	MAPK13
Role of Pattern Recognition Receptors in Recognition of Bacteria and Viruses	0.378	0.0109	CASP1
UVA-Induced MAPK Signaling	0.378	0.0109	MAPK13
p38 MAPK Signaling	0.378	0.0109	MAPK13
CDK5 Signaling	0.371	0.0106	MAPK13
ErbB Signaling	0.371	0.0106	MAPK13
Sphingosine-1-phosphate Signaling	0.365	0.0104	CASP1
Fc Epsilon RI Signaling	0.358	0.0102	MAPK13
Mouse Embryonic Stem Cell Pluripotency	0.355	0.0101	MAPK13
Paxillin Signaling	0.351	0.01	MAPK13
HIF1α Signaling	0.342	0.00971	MAPK13
Cdc42 Signaling	0.342	0.00971	MAPK13
IL-12 Signaling and Production in Macrophages	0.338	0.00962	MAPK13
CCR3 Signaling in Eosinophils	0.335	0.00952	MAPK13
Corticotropin Releasing Hormone Signaling	0.333	0.00943	MAPK13
Renin-Angiotensin Signaling	0.33	0.00935	MAPK13
Role of NANOG in Mammalian Embryonic Stem Cell Pluripotency	0.327	0.00926	WNT5A
Glucocorticoid Receptor Signaling	0.316	0.00725	PRKAB2,MAPK13
Apelin Endothelial Signaling Pathway	0.315	0.00893	PRKAB2
Role of Tissue Factor in Cancer	0.312	0.00885	MAPK13
Endocannabinoid Developing Neuron Pathway	0.312	0.00885	MAPK13
Type II Diabetes Mellitus Signaling	0.31	0.00877	PRKAB2
STAT3 Pathway	0.31	0.00877	MAPK13
eNOS Signaling	0.307	0.0087	PRKAB2
D-myo-inositol (1,4,5,6)-Tetrakisphosphate Biosynthesis	0.307	0.0087	DUSP5
D-myo-inositol (3,4,5,6)-tetrakisphosphate Biosynthesis	0.307	0.0087	DUSP5
Human Embryonic Stem Cell Pluripotency	0.302	0.00855	WNT5A
IL-6 Signaling	0.302	0.00855	MAPK13
HMGB1 Signaling	0.299	0.00847	MAPK13
Protein Kinase A Signaling	0.287	0.0068	DUSP5,PTPN4
Epithelial Adherens Junction Signaling	0.285	0.00806	FGF1
Dendritic Cell Maturation	0.282	0.008	MAPK13
Estrogen Receptor Signaling	0.282	0.008	MED10
D-myo-inositol-5-phosphate Metabolism	0.277	0.00787	DUSP5
Ovarian Cancer Signaling	0.276	0.00781	WNT5A
3-phosphoinositide Degradation	0.273	0.00775	DUSP5
Acute Phase Response Signaling	0.267	0.00758	MAPK13
GNRH Signaling	0.258	0.00735	MAPK13
Wnt/β-catenin Signaling	0.256	0.0073	WNT5A
Mitochondrial Dysfunction	0.246	0.00704	PINK1
Sertoli Cell-Sertoli Cell Junction Signaling	0.246	0.00704	MAPK13
Ephrin Receptor Signaling	0.242	0.00694	FGF1
Glioblastoma Multiforme Signaling	0.238	0.00685	WNT5A
Regulation of eIF4 and p70S6K Signaling	0.233	0.00671	MAPK13
PPARα/RXRα Activation	0.225	0.00654	PRKAB2
NF-κB Signaling	0.225	0.00654	TNIP1
Production of Nitric Oxide and Reactive Oxygen Species in Macrophages	0.218	0.00637	MAPK13
Adrenomedullin signaling pathway	0.217	0.00633	MAPK13
3-phosphoinositide Biosynthesis	0.215	0.00629	DUSP5
B Cell Receptor Signaling	0.212	0.00621	MAPK13
Leukocyte Extravasation Signaling	0.21	0.00617	MAPK13
Clathrin-mediated Endocytosis Signaling	0.208	0.00613	FGF1
IL-8 Signaling	0.198	0.00588	RAB11FIP2
Actin Cytoskeleton Signaling	0	0.00532	FGF1
Huntington's Disease Signaling	0	0.00478	CASP1
Thrombin Signaling	0	0.00571	MAPK13
Cardiac Hypertrophy Signaling	0	0.00505	MAPK13
Molecular Mechanisms of Cancer	0	0.00583	MAPK13,WNT5A
Colorectal Cancer Metastasis Signaling	0	0.00474	WNT5A
mTOR Signaling	0	0.00549	PRKAB2
EIF2 Signaling	0	0.00503	RPL31
Role of Osteoblasts, Osteoclasts and Chondrocytes in Rheumatoid Arthritis	0	0.00529	WNT5A
Role of Macrophages, Fibroblasts and Endothelial Cells in Rheumatoid Arthritis	0	0.00407	WNT5A
Role of NFAT in Cardiac Hypertrophy	0	0.00568	MAPK13
Superpathway of Inositol Phosphate Compounds	0	0.00541	DUSP5
Xenobiotic Metabolism Signaling	0	0.00431	MAPK13
Integrin Signaling	0	0.00552	TSPAN5

## Sheet: hsa-miR-146a-5p
© 2000-2019 QIAGEN. All rights reserved.
Ingenuity Canonical Pathways	-log(p-value)	Ratio	Molecules
Axonal Guidance Signaling	2.03	0.0185	FYN,ADAMTS6,NFAT5,ABLIM3,SHANK2,GNG12,WNT5A
Regulation of IL-2 Expression in Activated and Anergic T Lymphocytes	1.97	0.0411	FYN,NFAT5,MALT1
Glutamate Dependent Acid Resistance	1.9	0.5	GAD1
Phenylethylamine Degradation I	1.73	0.333	AOC3
1,25-dihydroxyvitamin D3 Biosynthesis	1.73	0.333	CYP27B1
T Cell Receptor Signaling	1.65	0.0312	FYN,NFAT5,MALT1
Role of Oct4 in Mammalian Embryonic Stem Cell Pluripotency	1.61	0.0513	ETS2,NR2F2
CD28 Signaling in T Helper Cells	1.56	0.0288	FYN,NFAT5,MALT1
Netrin Signaling	1.53	0.0465	NFAT5,ABLIM3
Glutamate Degradation III (via 4-aminobutyrate)	1.51	0.2	GAD1
PI3K Signaling in B Lymphocytes	1.48	0.0268	FYN,NFAT5,MALT1
Wnt/Ca+ pathway	1.46	0.0426	NFAT5,WNT5A
Adipogenesis pathway	1.44	0.0259	DGKD,NR2F2,WNT5A
PKCθ Signaling in T Lymphocytes	1.39	0.0246	FYN,NFAT5,MALT1
Guanosine Nucleotides Degradation III	1.31	0.125	XDH
Urate Biosynthesis/Inosine 5'-phosphate Degradation	1.26	0.111	XDH
RhoGDI Signaling	1.24	0.0214	CDH1,WASF2,GNG12
Adenosine Nucleotides Degradation II	1.22	0.1	XDH
Role of NFAT in Regulation of the Immune Response	1.19	0.0204	FYN,NFAT5,GNG12
Antiproliferative Role of Somatostatin Receptor 2	1.18	0.0299	GAD1,GNG12
DNA Double-Strand Break Repair by Homologous Recombination	1.11	0.0769	BRCA2
Purine Nucleotides Degradation II (Aerobic)	1.11	0.0769	XDH
IL-8 Signaling	1.04	0.0176	CDH1,GNG12,LASP1
Apelin Muscle Signaling Pathway	1.02	0.0625	PRKAB2
Phospholipase C Signaling	0.996	0.0169	FYN,NFAT5,GNG12
Integrin Signaling	0.983	0.0166	FYN,TSPAN5,ARHGAP26
FAK Signaling	0.963	0.0222	FYN,ARHGAP26
Actin Cytoskeleton Signaling	0.943	0.016	ABI2,WASF2,GNG12
Apelin Cardiac Fibroblast Signaling Pathway	0.928	0.05	PRKAB2
G Protein Signaling Mediated by Tubby	0.87	0.0435	GNG12
Colorectal Cancer Metastasis Signaling	0.836	0.0142	CDH1,GNG12,WNT5A
fMLP Signaling in Neutrophils	0.833	0.0185	NFAT5,GNG12
Interferon Signaling	0.793	0.0357	IFIT3
Molecular Mechanisms of Cancer	0.777	0.0117	FYN,CDH1,PMAIP1,WNT5A
Inhibition of Angiogenesis by TSP1	0.777	0.0345	FYN
Relaxin Signaling	0.735	0.016	GAD1,GNG12
Ovarian Cancer Signaling	0.719	0.0156	BRCA2,WNT5A
April Mediated Signaling	0.703	0.0286	NFAT5
Endocannabinoid Cancer Inhibition Pathway	0.703	0.0153	CDH1,PRKAB2
Tec Kinase Signaling	0.688	0.0149	FYN,GNG12
B Cell Activating Factor Signaling	0.682	0.027	NFAT5
Wnt/β-catenin Signaling	0.674	0.0146	CDH1,WNT5A
Ephrin Receptor Signaling	0.642	0.0139	FYN,GNG12
Semaphorin Signaling in Neurons	0.625	0.0233	FYN
Thyroid Cancer Signaling	0.625	0.0233	CDH1
Th17 Activation Pathway	0.609	0.0222	NFAT5
PCP pathway	0.583	0.0208	WNT5A
Cell Cycle: G2/M DNA Damage Checkpoint Regulation	0.583	0.0208	FBXL5
Apelin Pancreas Signaling Pathway	0.583	0.0208	PRKAB2
Role of Wnt/GSK-3β Signaling in the Pathogenesis of Influenza	0.577	0.0204	WNT5A
Gap Junction Signaling	0.573	0.0124	GAD1,GJC1
B Cell Receptor Signaling	0.573	0.0124	NFAT5,MALT1
Ephrin A Signaling	0.569	0.02	FYN
Regulation of the Epithelial-Mesenchymal Transition Pathway	0.562	0.0122	CDH1,WNT5A
ERK/MAPK Signaling	0.548	0.0119	FYN,ETS2
GABA Receptor Signaling	0.547	0.0189	GAD1
Basal Cell Carcinoma Signaling	0.533	0.0182	WNT5A
Melanoma Signaling	0.521	0.0175	CDH1
Remodeling of Epithelial Adherens Junctions	0.514	0.0172	CDH1
CCR5 Signaling in Macrophages	0.509	0.0169	GNG12
Caveolar-mediated Endocytosis Signaling	0.503	0.0167	FYN
Apelin Adipocyte Signaling Pathway	0.496	0.0164	PRKAB2
Endometrial Cancer Signaling	0.479	0.0156	CDH1
Role of Osteoblasts, Osteoclasts and Chondrocytes in Rheumatoid Arthritis	0.479	0.0106	NFAT5,WNT5A
Ephrin B Signaling	0.479	0.0156	GNG12
Cell Cycle: G1/S Checkpoint Regulation	0.479	0.0156	FBXL5
VDR/RXR Activation	0.474	0.0154	CYP27B1
Gαs Signaling	0.453	0.0145	GNG12
Role of BRCA1 in DNA Damage Response	0.444	0.0141	BRCA2
GPCR-Mediated Nutrient Sensing in Enteroendocrine Cells	0.439	0.0139	GNG12
IL-7 Signaling Pathway	0.439	0.0139	FYN
α-Adrenergic Signaling	0.434	0.0137	GNG12
Signaling by Rho Family GTPases	0.431	0.00971	CDH1,GNG12
CTLA4 Signaling in Cytotoxic T Lymphocytes	0.429	0.0135	FYN
Cyclins and Cell Cycle Regulation	0.425	0.0133	FBXL5
Bladder Cancer Signaling	0.42	0.0132	CDH1
Neuroinflammation Signaling Pathway	0.416	0.00943	NFAT5,GAD1
Reelin Signaling in Neurons	0.407	0.0127	FYN
Fcγ Receptor-mediated Phagocytosis in Macrophages and Monocytes	0.402	0.0125	FYN
IL-1 Signaling	0.402	0.0125	GNG12
Prolactin Signaling	0.398	0.0123	FYN
IL-4 Signaling	0.398	0.0123	NFAT5
PEDF Signaling	0.386	0.0119	WASF2
Neuregulin Signaling	0.379	0.0116	ERRFI1
Type I Diabetes Mellitus Signaling	0.379	0.0116	GAD1
ATM Signaling	0.375	0.0115	CBX5
Gαi Signaling	0.371	0.0114	GNG12
Sumoylation Pathway	0.368	0.0112	CDH1
Natural Killer Cell Signaling	0.357	0.0109	FYN
iCOS-iCOSL Signaling in T Helper Cells	0.357	0.0109	NFAT5
G Beta Gamma Signaling	0.357	0.0109	GNG12
Role of Macrophages, Fibroblasts and Endothelial Cells in Rheumatoid Arthritis	0.339	0.00813	NFAT5,WNT5A
Fc Epsilon RI Signaling	0.336	0.0102	FYN
GP6 Signaling Pathway	0.33	0.01	FYN
Virus Entry via Endocytic Pathways	0.327	0.0099	FYN
Cardiac β-adrenergic Signaling	0.327	0.0099	GNG12
Telomerase Signaling	0.324	0.0098	ETS2
p53 Signaling	0.321	0.00971	PMAIP1
CCR3 Signaling in Eosinophils	0.315	0.00952	GNG12
Corticotropin Releasing Hormone Signaling	0.312	0.00943	GAD1
HGF Signaling	0.312	0.00943	ETS2
Rac Signaling	0.309	0.00935	ABI2
Role of NANOG in Mammalian Embryonic Stem Cell Pluripotency	0.306	0.00926	WNT5A
Pancreatic Adenocarcinoma Signaling	0.304	0.00917	BRCA2
Androgen Signaling	0.298	0.00901	GNG12
Iron homeostasis signaling pathway	0.298	0.00901	FBXL5
Apelin Endothelial Signaling Pathway	0.295	0.00893	PRKAB2
P2Y Purigenic Receptor Signaling Pathway	0.292	0.00885	GNG12
Role of Tissue Factor in Cancer	0.292	0.00885	FYN
Type II Diabetes Mellitus Signaling	0.29	0.00877	PRKAB2
Agranulocyte Adhesion and Diapedesis	0.29	0.00877	AOC3
eNOS Signaling	0.287	0.0087	PRKAB2
Glucocorticoid Receptor Signaling	0.286	0.00725	NFAT5,PRKAB2
Gα12/13 Signaling	0.285	0.00862	CDH1
Human Embryonic Stem Cell Pluripotency	0.282	0.00855	WNT5A
Epithelial Adherens Junction Signaling	0.265	0.00806	CDH1
Synaptic Long Term Depression	0.263	0.008	GAD1
Insulin Receptor Signaling	0.263	0.008	FYN
Protein Kinase A Signaling	0.257	0.0068	NFAT5,GNG12
T Cell Exhaustion Signaling Pathway	0.256	0.00781	NFAT5
Gαq Signaling	0.249	0.00763	GNG12
Calcium Signaling	0.246	0.00752	NFAT5
Aldosterone Signaling in Epithelial Cells	0.243	0.00746	HSPB8
Hereditary Breast Cancer Signaling	0.241	0.00741	BRCA2
Mitochondrial Dysfunction	0.228	0.00704	XDH
Sertoli Cell-Sertoli Cell Junction Signaling	0.228	0.00704	CDH1
CXCR4 Signaling	0.225	0.00699	GNG12
Systemic Lupus Erythematosus Signaling	0.222	0.0069	NFAT5
Glioblastoma Multiforme Signaling	0.22	0.00685	WNT5A
Germ Cell-Sertoli Cell Junction Signaling	0.215	0.00671	CDH1
PPARα/RXRα Activation	0.208	0.00654	PRKAB2
NF-κB Signaling	0.208	0.00654	MALT1
Adrenomedullin signaling pathway	0.2	0.00633	GAD1
3-phosphoinositide Biosynthesis	0.198	0.00629	FYN
Huntington's Disease Signaling	0	0.00478	GNG12
NRF2-mediated Oxidative Stress Response	0	0.00559	HSPB8
RAR Activation	0	0.00621	NR2F2
Thrombin Signaling	0	0.00571	GNG12
Cardiac Hypertrophy Signaling	0	0.00505	GNG12
CREB Signaling in Neurons	0	0.0061	GNG12
mTOR Signaling	0	0.00549	PRKAB2
ILK Signaling	0	0.0061	CDH1
AMPK Signaling	0	0.00578	PRKAB2
Role of NFAT in Cardiac Hypertrophy	0	0.00568	GNG12
Breast Cancer Regulation by Stathmin1	0	0.00546	GNG12
Superpathway of Inositol Phosphate Compounds	0	0.00541	FYN
Protein Ubiquitination Pathway	0	0.00433	HSPB8
G-Protein Coupled Receptor Signaling	0	0.00495	FYN
Osteoarthritis Pathway	0	0.0061	PRKAB2
Sirtuin Signaling Pathway	0	0.00417	CDH1
Opioid Signaling Pathway	0	0.00552	FYN

## Sheet: hsa-miR-106b-5p
© 2000-2019 QIAGEN. All rights reserved.
Ingenuity Canonical Pathways	-log(p-value)	Ratio	Molecules
Histamine Degradation	3.13	0.2	HNMT,ALDH1L2,ALDH9A1
Oncostatin M Signaling	2.93	0.105	IL6ST,RRAS2,JAK1,MMP3
Endoplasmic Reticulum Stress Pathway	2.75	0.15	EIF2S1,HSPA5,TAOK3
Bladder Cancer Signaling	2.62	0.0658	CXCL8,CDH1,RRAS2,MMP3,FGF2
Role of Macrophages, Fibroblasts and Endothelial Cells in Rheumatoid Arthritis	1.96	0.0325	IL6ST,CXCL8,RRAS2,NFAT5,MMP3,F2RL1,FGF2,WNT5A
Role of Tissue Factor in Cancer	1.9	0.0442	FYN,CXCL8,RRAS2,F2RL1,F3
STAT3 Pathway	1.88	0.0439	IL6ST,RRAS2,FGF2,SOCS6,IL27RA
Fatty Acid α-oxidation	1.85	0.133	ALDH1L2,ALDH9A1
Colorectal Cancer Metastasis Signaling	1.82	0.0332	IL6ST,CDH1,RRAS2,JAK1,MMP3,RND3,WNT5A
IL-17 Signaling	1.81	0.0513	CXCL8,JAK1,RRAS2,MMP3
Thyroid Cancer Signaling	1.81	0.0698	CXCL8,CDH1,RRAS2
Oxidative Ethanol Degradation III	1.74	0.118	ALDH1L2,ALDH9A1
Axonal Guidance Signaling	1.73	0.0264	FYN,RRAS2,NFAT5,MMP3,NTN4,SDC2,SEMA5A,EPHA4,SHANK2,WNT5A
Putrescine Degradation III	1.7	0.111	ALDH1L2,ALDH9A1
Tryptophan Degradation X (Mammalian, via Tryptamine)	1.65	0.105	ALDH1L2,ALDH9A1
L-carnitine Biosynthesis	1.61	0.5	ALDH9A1
Lipoate Biosynthesis and Incorporation II	1.61	0.5	LIAS
NAD Salvage Pathway III	1.61	0.5	NMNAT1
Glutamate Dependent Acid Resistance	1.61	0.5	GAD1
Ethanol Degradation IV	1.57	0.0952	ALDH1L2,ALDH9A1
GABA Receptor Signaling	1.57	0.0566	GAD1,AP2B1,ALDH9A1
Role of JAK family kinases in IL-6-type Cytokine Signaling	1.53	0.0909	IL6ST,JAK1
Dopamine Degradation	1.53	0.0909	ALDH1L2,ALDH9A1
CNTF Signaling	1.46	0.0517	IL6ST,RRAS2,JAK1
Ethanol Degradation II	1.46	0.0833	ALDH1L2,ALDH9A1
NAD Biosynthesis III	1.44	0.333	NMNAT1
Sphingomyelin Metabolism	1.44	0.333	SGMS1
Noradrenaline and Adrenaline Degradation	1.4	0.0769	ALDH1L2,ALDH9A1
Role of JAK2 in Hormone-like Cytokine Signaling	1.37	0.0741	JAK1,SOCS6
Role of NANOG in Mammalian Embryonic Stem Cell Pluripotency	1.36	0.037	IL6ST,JAK1,RRAS2,WNT5A
Interferon Signaling	1.34	0.0714	IFIT3,JAK1
Neuroinflammation Signaling Pathway	1.33	0.0283	CXCL8,JAK1,NFAT5,MMP3,GAD1,CFLAR
PI3K Signaling in B Lymphocytes	1.31	0.0357	FYN,RRAS2,NFAT5,PLEKHA2
Inhibition of Angiogenesis by TSP1	1.31	0.069	FYN,SDC2
Regulation of the Epithelial-Mesenchymal Transition Pathway	1.29	0.0305	CDH1,JAK1,RRAS2,FGF2,WNT5A
Glucocorticoid Receptor Signaling	1.27	0.0254	CXCL8,NFAT5,JAK1,RRAS2,PRKAB2,HSPA5,KRT81
IL-8 Signaling	1.23	0.0294	CXCL8,CDH1,RRAS2,RND3,LASP1
Inhibition of Matrix Metalloproteases	1.23	0.0625	MMP3,SDC2
NAD Biosynthesis from 2-amino-3-carboxymuconate Semialdehyde	1.22	0.2	NMNAT1
Glutamate Degradation III (via 4-aminobutyrate)	1.22	0.2	GAD1
Regulation of IL-2 Expression in Activated and Anergic T Lymphocytes	1.22	0.0411	FYN,RRAS2,NFAT5
IL-15 Signaling	1.19	0.04	CXCL8,RRAS2,JAK1
Atherosclerosis Signaling	1.19	0.04	CXCL8,MMP3,F3
Integrin Signaling	1.14	0.0276	FYN,RRAS2,ARHGAP26,RND3,TTN
JAK/Stat Signaling	1.12	0.0375	RRAS2,JAK1,SOCS6
Prolactin Signaling	1.11	0.037	FYN,RRAS2,SOCS6
IL-4 Signaling	1.11	0.037	RRAS2,JAK1,NFAT5
Actin Cytoskeleton Signaling	1.09	0.0266	ABI2,RRAS2,WASF2,FGF2,TTN
PEDF Signaling	1.07	0.0357	RRAS2,WASF2,CFLAR
Type I Diabetes Mellitus Signaling	1.05	0.0349	JAK1,GAD1,SOCS6
Retinoic acid Mediated Apoptosis Signaling	1.05	0.0488	DAP3,CFLAR
Airway Pathology in Chronic Obstructive Pulmonary Disease	1.03	0.125	CXCL8
Role of IL-17A in Psoriasis	1.03	0.125	CXCL8
NAD biosynthesis II (from tryptophan)	1.03	0.125	NMNAT1
Guanosine Nucleotides Degradation III	1.03	0.125	XDH
Semaphorin Signaling in Neurons	1.01	0.0465	FYN,RND3
FAK Signaling	1.01	0.0333	FYN,RRAS2,ARHGAP26
Cholecystokinin/Gastrin-mediated Signaling	0.996	0.033	RRAS2,RND3,EPHA4
Serotonin Degradation	0.996	0.0455	ALDH1L2,ALDH9A1
Ephrin Receptor Signaling	0.996	0.0278	FYN,RRAS2,SDC2,EPHA4
Extrinsic Prothrombin Activation Pathway	0.979	0.111	F3
Urate Biosynthesis/Inosine 5'-phosphate Degradation	0.979	0.111	XDH
Th17 Activation Pathway	0.979	0.0444	JAK1,NFAT5
Wnt/Ca+ pathway	0.947	0.0426	NFAT5,WNT5A
T Cell Receptor Signaling	0.943	0.0312	FYN,RRAS2,NFAT5
Adenosine Nucleotides Degradation II	0.936	0.1	XDH
Mouse Embryonic Stem Cell Pluripotency	0.914	0.0303	IL6ST,RRAS2,JAK1
Ephrin A Signaling	0.903	0.04	FYN,EPHA4
Virus Entry via Endocytic Pathways	0.893	0.0297	FYN,RRAS2,AP2B1
Molecular Mechanisms of Cancer	0.886	0.0204	FYN,CDH1,RRAS2,JAK1,RND3,CFLAR,WNT5A
Gap Junction Signaling	0.866	0.0248	GJA1,RRAS2,GAD1,GJC1
IGF-1 Signaling	0.866	0.0288	RRAS2,JAK1,SOCS6
Granulocyte Adhesion and Diapedesis	0.857	0.0286	CXCL8,MMP3,SDC2
Osteoarthritis Pathway	0.845	0.0244	CXCL8,MMP3,PRKAB2,FGF2
NAD Salvage Pathway II	0.83	0.0769	NMNAT1
Purine Nucleotides Degradation II (Aerobic)	0.83	0.0769	XDH
Melanoma Signaling	0.81	0.0351	CDH1,RRAS2
Role of JAK1 and JAK3 in γc Cytokine Signaling	0.799	0.0345	RRAS2,JAK1
Actin Nucleation by ARP-WASP Complex	0.799	0.0345	RRAS2,RND3
SPINK1 General Cancer Pathway	0.788	0.0339	RRAS2,JAK1
Caveolar-mediated Endocytosis Signaling	0.775	0.0333	FYN,COPA
Lipid Antigen Presentation by CD1	0.772	0.0667	AP2B1
RAN Signaling	0.772	0.0667	IPO5
Role of JAK1, JAK2 and TYK2 in Interferon Signaling	0.772	0.0667	JAK1
Gα12/13 Signaling	0.767	0.0259	CDH1,RRAS2,F2RL1
p70S6K Signaling	0.759	0.0256	RRAS2,JAK1,F2RL1
IL-6 Signaling	0.759	0.0256	IL6ST,CXCL8,RRAS2
Phospholipase C Signaling	0.754	0.0225	FYN,NFAT5,RRAS2,RND3
HMGB1 Signaling	0.752	0.0254	CXCL8,RRAS2,RND3
IL-2 Signaling	0.752	0.0323	RRAS2,JAK1
Role of Hypercytokinemia/hyperchemokinemia in the Pathogenesis of Influenza	0.747	0.0625	CXCL8
D-myo-inositol (1,4,5)-trisphosphate Degradation	0.747	0.0625	BPNT1
Apelin Muscle Signaling Pathway	0.747	0.0625	PRKAB2
Endometrial Cancer Signaling	0.733	0.0312	CDH1,RRAS2
ERK5 Signaling	0.733	0.0312	IL6ST,RRAS2
PKCθ Signaling in T Lymphocytes	0.724	0.0246	FYN,RRAS2,NFAT5
Coagulation System	0.701	0.0556	F3
Antiproliferative Role of Somatostatin Receptor 2	0.701	0.0299	RRAS2,GAD1
Glioma Invasiveness Signaling	0.701	0.0299	RRAS2,RND3
Insulin Receptor Signaling	0.701	0.024	FYN,RRAS2,JAK1
Ovarian Cancer Signaling	0.682	0.0234	GJA1,RRAS2,WNT5A
T Cell Exhaustion Signaling Pathway	0.682	0.0234	RRAS2,JAK1,NFAT5
Hematopoiesis from Pluripotent Stem Cells	0.68	0.0526	CXCL8
Apelin Cardiac Fibroblast Signaling Pathway	0.66	0.05	PRKAB2
Acute Phase Response Signaling	0.656	0.0227	IL6ST,RRAS2,SOCS6
IL-7 Signaling Pathway	0.656	0.0278	FYN,JAK1
Tec Kinase Signaling	0.644	0.0224	FYN,JAK1,RND3
IL-22 Signaling	0.64	0.0476	JAK1
Superpathway of D-myo-inositol (1,4,5)-trisphosphate Metabolism	0.64	0.0476	BPNT1
CTLA4 Signaling in Cytotoxic T Lymphocytes	0.638	0.027	FYN,AP2B1
Wnt/β-catenin Signaling	0.625	0.0219	CDH1,GJA1,WNT5A
IL-15 Production	0.623	0.0455	JAK1
Role of Cytokines in Mediating Communication between Immune Cells	0.623	0.0455	CXCL8
IL-17A Signaling in Gastric Cells	0.623	0.0455	CXCL8
RhoGDI Signaling	0.607	0.0214	CDH1,RND3,WASF2
Reelin Signaling in Neurons	0.597	0.0253	FYN,VLDLR
CDP-diacylglycerol Biosynthesis I	0.59	0.0417	ABHD5
IL-3 Signaling	0.588	0.025	RRAS2,JAK1
Glioblastoma Multiforme Signaling	0.573	0.0205	RRAS2,RND3,WNT5A
Role of NFAT in Regulation of the Immune Response	0.569	0.0204	FYN,RRAS2,NFAT5
Phosphatidylglycerol Biosynthesis II (Non-plastidic)	0.561	0.0385	ABHD5
Germ Cell-Sertoli Cell Junction Signaling	0.558	0.0201	CDH1,RRAS2,RND3
PDGF Signaling	0.545	0.0233	RRAS2,JAK1
tRNA Splicing	0.533	0.0357	GDPD1
Protein Kinase A Signaling	0.532	0.017	PTPN4,DUSP8,NFAT5,GDPD1,TTN
Sumoylation Pathway	0.524	0.0225	CDH1,RND3
Adrenomedullin signaling pathway	0.513	0.019	RRAS2,GAD1,TTN
Natural Killer Cell Signaling	0.506	0.0217	FYN,RRAS2
Role of Pattern Recognition Receptors in Recognition of Bacteria and Viruses	0.506	0.0217	CXCL8,EIF2S1
iCOS-iCOSL Signaling in T Helper Cells	0.506	0.0217	NFAT5,PLEKHA2
SAPK/JNK Signaling	0.499	0.0215	RRAS2,DUSP8
Th1 Pathway	0.493	0.0213	JAK1,IL27RA
VEGF Signaling	0.487	0.0211	RRAS2,EIF2S1
SPINK1 Pancreatic Cancer Pathway	0.475	0.0303	F2RL1
Fc Epsilon RI Signaling	0.47	0.0204	FYN,RRAS2
RhoA Signaling	0.463	0.0202	RND3,TTN
April Mediated Signaling	0.455	0.0286	NFAT5
Triacylglycerol Biosynthesis	0.455	0.0286	ABHD5
Role of IL-17F in Allergic Inflammatory Airway Diseases	0.445	0.0278	CXCL8
HIF1α Signaling	0.442	0.0194	RRAS2,MMP3
CD28 Signaling in T Helper Cells	0.437	0.0192	FYN,NFAT5
B Cell Activating Factor Signaling	0.435	0.027	NFAT5
Role of PKR in Interferon Induction and Antiviral Response	0.426	0.0263	EIF2S1
IL-9 Signaling	0.426	0.0263	JAK1
Rac Signaling	0.421	0.0187	ABI2,RRAS2
fMLP Signaling in Neutrophils	0.417	0.0185	RRAS2,NFAT5
Opioid Signaling Pathway	0.416	0.0166	FYN,RRAS2,AP2B1
mTOR Signaling	0.412	0.0165	RRAS2,RND3,PRKAB2
Iron homeostasis signaling pathway	0.401	0.018	JAK1,FBXL5
Apelin Endothelial Signaling Pathway	0.397	0.0179	RRAS2,PRKAB2
Communication between Innate and Adaptive Immune Cells	0.393	0.0238	CXCL8
iNOS Signaling	0.393	0.0238	JAK1
UVC-Induced MAPK Signaling	0.393	0.0238	RRAS2
Type II Diabetes Mellitus Signaling	0.388	0.0175	PRKAB2,SOCS6
Agranulocyte Adhesion and Diapedesis	0.388	0.0175	CXCL8,MMP3
Role of Osteoblasts, Osteoclasts and Chondrocytes in Rheumatoid Arthritis	0.387	0.0159	NFAT5,MMP3,WNT5A
Netrin Signaling	0.384	0.0233	NFAT5
eNOS Signaling	0.383	0.0174	PRKAB2,HSPA5
Adipogenesis pathway	0.379	0.0172	FGF2,WNT5A
Human Embryonic Stem Cell Pluripotency	0.375	0.0171	FGF2,WNT5A
PI3K/AKT Signaling	0.375	0.0171	RRAS2,JAK1
TREM1 Signaling	0.363	0.0217	CXCL8
T Helper Cell Differentiation	0.363	0.0217	IL6ST
Cancer Drug Resistance By Drug Efflux	0.363	0.0217	RRAS2
Regulation of Cellular Mechanics by Calpain Protease	0.356	0.0213	RRAS2
EIF2 Signaling	0.354	0.0151	RRAS2,EIF2S1,HSPA5
Th1 and Th2 Activation Pathway	0.35	0.0163	JAK1,IL27RA
PCP pathway	0.349	0.0208	WNT5A
Cell Cycle: G2/M DNA Damage Checkpoint Regulation	0.349	0.0208	FBXL5
Apelin Pancreas Signaling Pathway	0.349	0.0208	PRKAB2
Epithelial Adherens Junction Signaling	0.345	0.0161	CDH1,RRAS2
G-Protein Coupled Receptor Signaling	0.344	0.0149	FYN,RRAS2,GDPD1
Role of Wnt/GSK-3β Signaling in the Pathogenesis of Influenza	0.342	0.0204	WNT5A
Unfolded protein response	0.342	0.0204	HSPA5
Synaptic Long Term Depression	0.341	0.016	RRAS2,GAD1
Relaxin Signaling	0.341	0.016	GDPD1,GAD1
Estrogen Receptor Signaling	0.341	0.016	MED18,RRAS2
Aryl Hydrocarbon Receptor Signaling	0.319	0.0153	ALDH1L2,ALDH9A1
Endocannabinoid Cancer Inhibition Pathway	0.319	0.0153	CDH1,PRKAB2
Basal Cell Carcinoma Signaling	0.306	0.0182	WNT5A
IL-10 Signaling	0.301	0.0179	JAK1
Remodeling of Epithelial Adherens Junctions	0.291	0.0172	CDH1
Chemokine Signaling	0.291	0.0172	RRAS2
Sertoli Cell-Sertoli Cell Junction Signaling	0.281	0.0141	CDH1,RRAS2
Role of IL-17A in Arthritis	0.281	0.0167	CXCL8
CXCR4 Signaling	0.278	0.014	RRAS2,RND3
Thrombopoietin Signaling	0.276	0.0164	RRAS2
Apelin Adipocyte Signaling Pathway	0.276	0.0164	PRKAB2
Systemic Lupus Erythematosus Signaling	0.272	0.0138	RRAS2,NFAT5
FcγRIIB Signaling in B Lymphocytes	0.271	0.0161	RRAS2
Agrin Interactions at Neuromuscular Junction	0.271	0.0161	RRAS2
Hepatic Fibrosis / Hepatic Stellate Cell Activation	0.269	0.0137	CXCL8,FGF2
Role of MAPK Signaling in the Pathogenesis of Influenza	0.266	0.0159	RRAS2
EGF Signaling	0.266	0.0159	JAK1
Xenobiotic Metabolism Signaling	0.264	0.0129	RRAS2,ALDH1L2,ALDH9A1
Cell Cycle: G1/S Checkpoint Regulation	0.262	0.0156	FBXL5
Regulation of eIF4 and p70S6K Signaling	0.26	0.0134	RRAS2,EIF2S1
IL-17A Signaling in Airway Cells	0.253	0.0152	JAK1
PPARα/RXRα Activation	0.249	0.0131	RRAS2,PRKAB2
GDNF Family Ligand-Receptor Interactions	0.245	0.0147	RRAS2
ErbB2-ErbB3 Signaling	0.24	0.0145	RRAS2
Production of Nitric Oxide and Reactive Oxygen Species in Macrophages	0.239	0.0127	JAK1,RND3
Growth Hormone Signaling	0.237	0.0143	SOCS6
Myc Mediated Apoptosis Signaling	0.237	0.0143	RRAS2
ErbB4 Signaling	0.237	0.0143	RRAS2
3-phosphoinositide Biosynthesis	0.234	0.0126	FYN,DUSP8
FXR/RXR Activation	0.233	0.0141	VLDLR
BMP signaling pathway	0.233	0.0141	RRAS2
Gustation Pathway	0.233	0.0141	GDPD1
B Cell Receptor Signaling	0.228	0.0124	RRAS2,NFAT5
Regulation of Actin-based Motility by Rho	0.225	0.0137	RND3
α-Adrenergic Signaling	0.225	0.0137	RRAS2
Angiopoietin Signaling	0.225	0.0137	RRAS2
FGF Signaling	0.225	0.0137	FGF2
GM-CSF Signaling	0.225	0.0137	RRAS2
Estrogen-Dependent Breast Cancer Signaling	0.218	0.0133	RRAS2
Cyclins and Cell Cycle Regulation	0.218	0.0133	FBXL5
VEGF Family Ligand-Receptor Interactions	0.215	0.0132	RRAS2
Neurotrophin/TRK Signaling	0.215	0.0132	RRAS2
Macropinocytosis Signaling	0.215	0.0132	RRAS2
Erythropoietin Signaling	0.211	0.013	RRAS2
Renal Cell Carcinoma Signaling	0.208	0.0128	RRAS2
HIPPO signaling	0.208	0.0128	FRMD6
Phagosome Formation	0.208	0.0128	RND3
Non-Small Cell Lung Cancer Signaling	0.205	0.0127	RRAS2
Fcγ Receptor-mediated Phagocytosis in Macrophages and Monocytes	0.201	0.0125	FYN
NF-κB Activation by Viruses	0.201	0.0125	RRAS2
FLT3 Signaling in Hematopoietic Progenitor Cells	0.201	0.0125	RRAS2
Neuregulin Signaling	0	0.0116	RRAS2
Leukocyte Extravasation Signaling	0	0.00617	MMP3
Synaptic Long Term Potentiation	0	0.0104	RRAS2
Huntington's Disease Signaling	0	0.00478	HSPA5
NRF2-mediated Oxidative Stress Response	0	0.00559	RRAS2
LPS/IL-1 Mediated Inhibition of RXR Function	0	0.0122	ALDH1L2,ALDH9A1
p53 Signaling	0	0.00971	DRAM1
Hepatic Cholestasis	0	0.00855	CXCL8
Mitochondrial Dysfunction	0	0.00704	XDH
Ceramide Signaling	0	0.0115	RRAS2
Tight Junction Signaling	0	0.00694	MPDZ
RAR Activation	0	0.00621	REL
14-3-3-mediated Signaling	0	0.00855	RRAS2
Clathrin-mediated Endocytosis Signaling	0	0.0123	FGF2,AP2B1
IL-12 Signaling and Production in Macrophages	0	0.00962	REL
LPS-stimulated MAPK Signaling	0	0.0116	RRAS2
CCR3 Signaling in Eosinophils	0	0.00952	RRAS2
Endothelin-1 Signaling	0	0.00671	RRAS2
Renin-Angiotensin Signaling	0	0.00935	RRAS2
Thrombin Signaling	0	0.0114	RRAS2,RND3
Cardiac Hypertrophy Signaling	0	0.0101	RRAS2,RND3
CDK5 Signaling	0	0.0106	RRAS2
Corticotropin Releasing Hormone Signaling	0	0.00943	GAD1
HGF Signaling	0	0.00943	RRAS2
GNRH Signaling	0	0.00735	RRAS2
Melanocyte Development and Pigmentation Signaling	0	0.0112	RRAS2
ATM Signaling	0	0.0115	CBX5
Aldosterone Signaling in Epithelial Cells	0	0.00746	HSPA5
CREB Signaling in Neurons	0	0.0061	RRAS2
Prostate Cancer Signaling	0	0.0106	RRAS2
Glioma Signaling	0	0.00909	RRAS2
Acute Myeloid Leukemia Signaling	0	0.0111	RRAS2
Chronic Myeloid Leukemia Signaling	0	0.00962	RRAS2
Pancreatic Adenocarcinoma Signaling	0	0.00917	JAK1
G Beta Gamma Signaling	0	0.0109	RRAS2
Sphingosine-1-phosphate Signaling	0	0.0104	RND3
ILK Signaling	0	0.0122	CDH1,RND3
AMPK Signaling	0	0.00578	PRKAB2
PAK Signaling	0	0.0105	RRAS2
Hereditary Breast Cancer Signaling	0	0.00741	RRAS2
HER-2 Signaling in Breast Cancer	0	0.0118	RRAS2
Role of NFAT in Cardiac Hypertrophy	0	0.0114	IL6ST,RRAS2
Breast Cancer Regulation by Stathmin1	0	0.00546	RRAS2
P2Y Purigenic Receptor Signaling Pathway	0	0.00885	RRAS2
NGF Signaling	0	0.00935	RRAS2
Paxillin Signaling	0	0.01	RRAS2
Signaling by Rho Family GTPases	0	0.00971	CDH1,RND3
Telomerase Signaling	0	0.0098	RRAS2
ErbB Signaling	0	0.0106	RRAS2
D-myo-inositol-5-phosphate Metabolism	0	0.00787	DUSP8
D-myo-inositol (1,4,5,6)-Tetrakisphosphate Biosynthesis	0	0.0087	DUSP8
Superpathway of Inositol Phosphate Compounds	0	0.0108	FYN,DUSP8
D-myo-inositol (3,4,5,6)-tetrakisphosphate Biosynthesis	0	0.0087	DUSP8
3-phosphoinositide Degradation	0	0.00775	DUSP8
Gαi Signaling	0	0.0114	RRAS2
Gαq Signaling	0	0.00763	RND3
UVA-Induced MAPK Signaling	0	0.0109	RRAS2
ERK/MAPK Signaling	0	0.0119	FYN,RRAS2
PTEN Signaling	0	0.00877	RRAS2
Cardiac β-adrenergic Signaling	0	0.0099	GDPD1
Protein Ubiquitination Pathway	0	0.00433	HSPA5
Death Receptor Signaling	0	0.0118	CFLAR
PPAR Signaling	0	0.0112	RRAS2
cAMP-mediated signaling	0	0.00694	GDPD1
TGF-β Signaling	0	0.0119	RRAS2
Apoptosis Signaling	0	0.012	RRAS2
NF-κB Signaling	0	0.00654	RRAS2
Th2 Pathway	0	0.0101	JAK1
GP6 Signaling Pathway	0	0.01	FYN
Sirtuin Signaling Pathway	0	0.00833	CXCL8,CDH1
Endocannabinoid Developing Neuron Pathway	0	0.00885	RRAS2
Calcium Signaling	0	0.00752	NFAT5

## Sheet: hsa-miR-31-5p
© 2000-2019 QIAGEN. All rights reserved.
Ingenuity Canonical Pathways	-log(p-value)	Ratio	Molecules
Th17 Activation Pathway	2.86	0.0667	NFATC2,IL12RB2,AHR
Th2 Pathway	2.86	0.0404	TGFBR3,MAF,NFATC2,IL12RB2
Th1 and Th2 Activation Pathway	2.51	0.0325	TGFBR3,MAF,NFATC2,IL12RB2
T Cell Receptor Signaling	1.94	0.0312	PAG1,VAV3,NFATC2
Granulocyte Adhesion and Diapedesis	1.83	0.0286	JAM3,SDC3,IL1RAP
T Cell Exhaustion Signaling Pathway	1.61	0.0234	TGFBR3,NFATC2,IL12RB2
Glycoaminoglycan-protein Linkage Region Biosynthesis	1.54	0.167	XYLT1
Sertoli Cell-Sertoli Cell Junction Signaling	1.49	0.0211	JAM3,TGFBR3,MAGI2
B Cell Receptor Signaling	1.35	0.0186	PAG1,VAV3,NFATC2
Regulation of IL-2 Expression in Activated and Anergic T Lymphocytes	1.3	0.0274	VAV3,NFATC2
Fcγ Receptor-mediated Phagocytosis in Macrophages and Monocytes	1.23	0.025	MYO5A,VAV3
Isoleucine Degradation I	1.21	0.0769	ACADSB
Gαi Signaling	1.16	0.0227	TBXA2R,RGS4
Valine Degradation I	1.12	0.0625	ACADSB
Th1 Pathway	1.11	0.0213	NFATC2,IL12RB2
IL-12 Signaling and Production in Macrophages	1.04	0.0192	MAF,IL12RB2
PI3K Signaling in B Lymphocytes	0.983	0.0179	VAV3,NFATC2
Xenobiotic Metabolism Signaling	0.979	0.0129	HDAC4,MAF,AHR
nNOS Signaling in Skeletal Muscle Cells	0.971	0.0435	DMD
STAT3 Pathway	0.971	0.0175	TGFBR3,IL12RB2
PTEN Signaling	0.971	0.0175	TGFBR3,MAGI2
Gα12/13 Signaling	0.959	0.0172	VAV3,TBXA2R
PKCθ Signaling in T Lymphocytes	0.921	0.0164	VAV3,NFATC2
Epithelial Adherens Junction Signaling	0.91	0.0161	TGFBR3,MAGI2
Triacylglycerol Degradation	0.907	0.037	ABHD2
Gαq Signaling	0.87	0.0153	NFATC2,RGS4
Calcium Signaling	0.86	0.015	HDAC4,NFATC2
Glutamate Receptor Signaling	0.812	0.0294	SLC1A4
Tight Junction Signaling	0.804	0.0139	JAM3,MAGI2
cAMP-mediated signaling	0.804	0.0139	TBXA2R,RGS4
April Mediated Signaling	0.801	0.0286	NFATC2
Hepatic Fibrosis / Hepatic Stellate Cell Activation	0.796	0.0137	EDNRB,IL1RAP
B Cell Activating Factor Signaling	0.78	0.027	NFATC2
Chondroitin Sulfate Biosynthesis	0.78	0.027	XYLT1
PPARα/RXRα Activation	0.764	0.0131	TGFBR3,IL1RAP
Dermatan Sulfate Biosynthesis	0.759	0.0256	XYLT1
Eicosanoid Signaling	0.74	0.0244	TBXA2R
Leukocyte Extravasation Signaling	0.726	0.0123	JAM3,VAV3
Netrin Signaling	0.721	0.0233	NFATC2
LPS/IL-1 Mediated Inhibition of RXR Function	0.717	0.0122	IL1RAP,ABCB9
Osteoarthritis Pathway	0.717	0.0122	HDAC4,IL1RAP
Heparan Sulfate Biosynthesis	0.703	0.0222	XYLT1
FAT10 Cancer Signaling Pathway	0.703	0.0222	TGFBR3
T Helper Cell Differentiation	0.695	0.0217	IL12RB2
Wnt/Ca+ pathway	0.686	0.0213	NFATC2
Calcium-induced T Lymphocyte Apoptosis	0.67	0.0204	NFATC2
Phospholipase C Signaling	0.664	0.0112	HDAC4,NFATC2
Cell Cycle Control of Chromosomal Replication	0.662	0.02	MCM2
Ephrin A Signaling	0.662	0.02	VAV3
PXR/RXR Activation	0.654	0.0196	ABCB9
Role of Osteoblasts, Osteoclasts and Chondrocytes in Rheumatoid Arthritis	0.627	0.0106	NFATC2,IL1RAP
IL-10 Signaling	0.618	0.0179	IL1RAP
Remodeling of Epithelial Adherens Junctions	0.606	0.0172	DNM3
G-Protein Coupled Receptor Signaling	0.585	0.0099	TBXA2R,RGS4
Ephrin B Signaling	0.569	0.0156	VAV3
Cell Cycle: G1/S Checkpoint Regulation	0.569	0.0156	HDAC4
Huntington's Disease Signaling	0.564	0.00957	HDAC4,DNM3
Neuroinflammation Signaling Pathway	0.556	0.00943	TGFBR3,NFATC2
Factors Promoting Cardiogenesis in Vertebrates	0.51	0.0133	TGFBR3
Cyclins and Cell Cycle Regulation	0.51	0.0133	HDAC4
LXR/RXR Activation	0.496	0.0128	IL1RAP
IL-1 Signaling	0.488	0.0125	IL1RAP
IL-4 Signaling	0.483	0.0123	NFATC2
Role of Macrophages, Fibroblasts and Endothelial Cells in Rheumatoid Arthritis	0.469	0.00813	NFATC2,IL1RAP
Type I Diabetes Mellitus Signaling	0.462	0.0116	IL1RAP
PPAR Signaling	0.45	0.0112	IL1RAP
RANK Signaling in Osteoclasts	0.446	0.0111	NFATC2
Natural Killer Cell Signaling	0.439	0.0109	VAV3
iCOS-iCOSL Signaling in T Helper Cells	0.439	0.0109	NFATC2
p38 MAPK Signaling	0.439	0.0109	IL1RAP
Fc Epsilon RI Signaling	0.417	0.0102	VAV3
RhoA Signaling	0.413	0.0101	SEPT3
Telomerase Signaling	0.403	0.0098	HDAC4
CD28 Signaling in T Helper Cells	0.397	0.00962	NFATC2
Chronic Myeloid Leukemia Signaling	0.397	0.00962	HDAC4
fMLP Signaling in Neutrophils	0.384	0.00926	NFATC2
Iron homeostasis signaling pathway	0.376	0.00901	SLC48A1
Apelin Endothelial Signaling Pathway	0.373	0.00893	HDAC4
Agranulocyte Adhesion and Diapedesis	0.367	0.00877	JAM3
Adipogenesis pathway	0.362	0.00862	HDAC4
Hepatic Cholestasis	0.359	0.00855	IL1RAP
IL-6 Signaling	0.359	0.00855	IL1RAP
Aryl Hydrocarbon Receptor Signaling	0.322	0.00763	AHR
Acute Phase Response Signaling	0.32	0.00758	IL1RAP
Tec Kinase Signaling	0.315	0.00746	VAV3
Hereditary Breast Cancer Signaling	0.313	0.00741	HDAC4
Wnt/β-catenin Signaling	0.309	0.0073	TGFBR3
Systemic Lupus Erythematosus Signaling	0.292	0.0069	NFATC2
Role of NFAT in Regulation of the Immune Response	0.287	0.0068	NFATC2
Endothelin-1 Signaling	0.283	0.00671	EDNRB
NF-κB Signaling	0.276	0.00654	TGFBR3
Clathrin-mediated Endocytosis Signaling	0.257	0.00613	DNM3
Role of NFAT in Cardiac Hypertrophy	0.236	0.00568	HDAC4
NRF2-mediated Oxidative Stress Response	0.231	0.00559	MAF
Opioid Signaling Pathway	0.228	0.00552	RGS4
Actin Cytoskeleton Signaling	0.218	0.00532	VAV3
Glucocorticoid Receptor Signaling	0	0.00362	NFATC2
Axonal Guidance Signaling	0	0.00264	NFATC2
Protein Kinase A Signaling	0	0.0034	NFATC2
Signaling by Rho Family GTPases	0	0.00485	SEPT3

[truncated: 4 more sheets: hsa-miR-18b-5p, hsa-miR-9-5p, hsa-let-7i-5p, hsa-let-7f-5p]
