# Supplementary material for: Pleiotropic tumor suppressor functions of WWOX antagonize metastasis
Source: Signal Transduct Target Ther. 2020 Apr 17;5:43. doi: 10.1038/s41392-020-0136-8 (PMC7162874; doi:10.1038/s41392-020-0136-8)
Supplement: Supplementary file 8 — Table S7 [file 41392_2020_136_MOESM8_ESM.xlsx]

## Sheet: Sheet1
Gene names	Protein names	wt+mut	WT only	MUT only	-Log (p-value)
QPCT	Glutaminyl-peptide cyclotransferase	+			1.2773
TK1	Thymidine kinase, cytosolic	+			1.2773
CPT1A	Carnitine O-palmitoyltransferase 1, liver isoform	+			1.2773
GRB2	Growth factor receptor-bound protein 2	+			1.2773
POLR2L	DNA-directed RNA polymerases I, II, and III subunit RPABC5	+			1.2773
WDR11;DKFZp434L1715	WD repeat-containing protein 11	+			1.2773
PLOD2	Procollagen-lysine,2-oxoglutarate 5-dioxygenase 2	+			1.2773
FARSA	Phenylalanine--tRNA ligase alpha subunit	+			1.2773
FOXRED1	FAD-dependent oxidoreductase domain-containing protein 1	+			1.2773
QARS	Glutamine--tRNA ligase	+			1.2773
WWOX	WW domain-containing oxidoreductase	+			1.07954
NOP16	Nucleolar protein 16	+			1.2773
IPO7	Importin-7	+			1.2773
THEM6	UPF0670 protein THEM6	+			1.2773
CTPS1	CTP synthase 1	+			1.2773
RAB5C;RAB5B;RAB5A	Ras-related protein Rab-5C;Ras-related protein Rab-5B;Ras-related protein Rab-5A	+			1.2773
LRRC16A	Leucine-rich repeat-containing protein 16A	+			1.2773
RFC4	Replication factor C subunit 4	+			1.2773
MAPK3	Mitogen-activated protein kinase 3	+			1.2773
CUL7	Cullin-7	+			1.2773
PTCD3	Pentatricopeptide repeat-containing protein 3, mitochondrial	+			1.2773
GNL3L	Guanine nucleotide-binding protein-like 3-like protein	+			1.2773
NFIX	Nuclear factor 1 X-type;Nuclear factor 1	+			1.2773
RC3H1	Roquin	+			1.2773
SAV1	Protein salvador homolog 1	+			1.2773
XIAP	E3 ubiquitin-protein ligase XIAP	+			1.2773
HN1L	Hematological and neurological expressed 1-like protein	+			1.2773
PARP9	Poly [ADP-ribose] polymerase 9	+			1.2773
TIMM13	Mitochondrial import inner membrane translocase subunit Tim13	+			1.2773
LAMB3	Laminin subunit beta-3	+			1.2773
TUBGCP3	Gamma-tubulin complex component 3	+			1.2773
C22orf13	Uncharacterized protein C22orf13	+			1.2773
SCAMP3	Secretory carrier-associated membrane protein 3		+		1.2773
MYCBP	C-Myc-binding protein		+		1.2773
CDC5L	Cell division cycle 5-like protein		+		1.2773
DVL2	Segment polarity protein dishevelled homolog DVL-2		+		1.2773
CSE1L	Exportin-2			+	1.2773
HMGA1	High mobility group protein HMG-I/HMG-Y			+	1.2773
LPCAT2	Lysophosphatidylcholine acyltransferase 2			+	1.2773
EEF1A2	Elongation factor 1-alpha 2			+	1.2773
HIST1H1C	Histone H1.2			+	1.2773
TUBA1A;TUBA3C	Tubulin alpha-1A chain;Tubulin alpha-3C/D chain			+	1.2773
GCN1L1	Translational activator GCN1			+	1.2773
CD44	CD44 antigen			+	1.1217
LARP7	La-related protein 7			+	1.2773
TUBA1C	Tubulin alpha-1C chain			+	1.2773
MBLAC2	Metallo-beta-lactamase domain-containing protein 2			+	1.2773
MRPS25	28S ribosomal protein S25, mitochondrial			+	1.1217
FPGS	Folylpolyglutamate synthase, mitochondrial			+	1.1217
MRPS16	28S ribosomal protein S16, mitochondrial			+	1.2773
PPP2R1A	Serine/threonine-protein phosphatase 2A 65 kDa regulatory subunit A alpha isoform			+	1.2773
ATP1A1	Sodium/potassium-transporting ATPase subunit alpha-1			+	1.2773
TALDO1	Transaldolase			+	1.1217
PRKCSH	Glucosidase 2 subunit beta			+	1.2773
CHCHD1	Coiled-coil-helix-coiled-coil-helix domain-containing protein 1			+	1.2773
CHD7	Chromodomain-helicase-DNA-binding protein 7			+	1.2773
RAB7A	Ras-related protein Rab-7a			+	1.2773
CLIC1	Chloride intracellular channel protein 1			+	1.2773
NHSL1	NHS-like protein 1			+	1.2773
WDR1	WD repeat-containing protein 1			+	1.2773
KIAA0664	Protein KIAA0664			+	1.2773
MRPL43	39S ribosomal protein L43, mitochondrial			+	1.2773
MT-CO2	Cytochrome c oxidase subunit 2			+	1.2773
TUBGCP2	Gamma-tubulin complex component 2			+	1.2773
NCKAP1	Nck-associated protein 1			+	1.2773
MRPL53	39S ribosomal protein L53, mitochondrial			+	1.2773
CEP85	Centrosomal protein of 85 kDa			+	1.2773
TRMT2A	tRNA (uracil-5-)-methyltransferase homolog A			+	1.2773
IBA57	Putative transferase CAF17, mitochondrial			+	1.2773
CTSA	Lysosomal protective protein;Lysosomal protective protein 32 kDa chain;Lysosomal protective protein 20 kDa chain			+	1.2773
SNX27	Sorting nexin-27			+	1.2773
BAIAP2L1	Brain-specific angiogenesis inhibitor 1-associated protein 2-like protein 1			+	1.1217
CHD4	Chromodomain-helicase-DNA-binding protein 4			+	1.2773
MAMLD1	Mastermind-like domain-containing protein 1			+	1.2773
ZC3H18	Zinc finger CCCH domain-containing protein 18			+	1.2773
SYNM	Synemin			+	1.2773
S100A10	Protein S100-A10			+	1.2773
NKAP;NKAPL	NF-kappa-B-activating protein;NKAP-like protein			+	1.2773
PIK3C2B	Phosphatidylinositol 4-phosphate 3-kinase C2 domain-containing subunit beta			+	1.2773
AGL	Glycogen debranching enzyme;4-alpha-glucanotransferase;Amylo-alpha-1,6-glucosidase			+	1.2773
NARS	Asparagine--tRNA ligase, cytoplasmic			+	1.2773
TTLL12	Tubulin--tyrosine ligase-like protein 12			+	1.2773
NDUFS1	NADH-ubiquinone oxidoreductase 75 kDa subunit, mitochondrial			+	1.2773
AMPD2	AMP deaminase 2			+	1.2773
EZR	Ezrin			+	1.2773
GATA6	Transcription factor GATA-6			+	1.2773
VPS35	Vacuolar protein sorting-associated protein 35			+	1.2773
PPME1	Protein phosphatase methylesterase 1			+	1.2773
PRKCA	Protein kinase C alpha type			+	1.2773
MRPS15	28S ribosomal protein S15, mitochondrial			+	1.2773
MEMO1;C2orf4	Protein MEMO1			+	1.2773
QIL1	Protein QIL1			+	1.2773
UQCRQ	Cytochrome b-c1 complex subunit 8			+	1.2773
FAM207A	Protein FAM207A			+	1.2773
C19orf53	Leydig cell tumor 10 kDa protein homolog			+	1.2773
DOCK10;DOCK10.2	Dedicator of cytokinesis protein 10			+	1.2773
HEXB	Beta-hexosaminidase subunit beta;Beta-hexosaminidase subunit beta chain B;Beta-hexosaminidase subunit beta chain A			+	1.2773
DDOST	Dolichyl-diphosphooligosaccharide--protein glycosyltransferase 48 kDa subunit			+	1.2773
GARS	Glycine--tRNA ligase			+	1.2773
PANK2	Pantothenate kinase 2, mitochondrial			+	1.2773
PDP1	[Pyruvate dehydrogenase [acetyl-transferring]]-phosphatase 1, mitochondrial			+	1.2773
NUDT16	U8 snoRNA-decapping enzyme			+	1.2773
AUTS2	Autism susceptibility gene 2 protein			+	1.2773
VDAC1	Voltage-dependent anion-selective channel protein 1			+	1.2773
MAPKAPK3	MAP kinase-activated protein kinase 3			+	1.2773
NEK6;NEK7	Serine/threonine-protein kinase Nek7;Serine/threonine-protein kinase Nek6			+	1.2773
TUBB3	Tubulin beta-3 chain			+	1.2773
RUNX2;RUNX3	Runt-related transcription factor 2;Runt-related transcription factor 3			+	1.2773
OSBPL10;OSBPL11	Oxysterol-binding protein;Oxysterol-binding protein-related protein 10;Oxysterol-binding protein-related protein 11			+	1.2773
COPB1	Coatomer subunit beta			+	1.2773
PPFIBP1	Liprin-beta-1			+	1.2773
ZFP106	Zinc finger protein 106 homolog			+	1.2773
DECR2	Peroxisomal 2,4-dienoyl-CoA reductase			+	1.1217
NAGK	N-acetyl-D-glucosamine kinase			+	1.2773
TRMT1L	TRMT1-like protein			+	1.2773
PELO	Protein pelota homolog			+	1.2773
CRTAP	Cartilage-associated protein			+	1.2773
TPT1	Translationally-controlled tumor protein			+	1.2773
KIF4A	Chromosome-associated kinesin KIF4A			+	1.1217
ZYG11B	Protein zyg-11 homolog B			+	1.2773
DAXX	Death domain-associated protein 6			+	1.2773
ZCCHC11	Terminal uridylyltransferase 4			+	1.2773
TRIP12	Probable E3 ubiquitin-protein ligase TRIP12			+	1.2773
TOP3A	DNA topoisomerase;DNA topoisomerase 3-alpha			+	1.2773
SMU1	WD40 repeat-containing protein SMU1			+	1.2773
NEDD8;NEDD8-MDP1	NEDD8			+	1.2773
RAPH1	Ras-associated and pleckstrin homology domains-containing protein 1			+	1.2773
SMG5	Protein SMG5			+	1.2773
PTPRK	Receptor-type tyrosine-protein phosphatase kappa			+	1.2773
TMCO1	Transmembrane and coiled-coil domain-containing protein 1			+	1.2773
TOE1	Target of EGR1 protein 1			+	1.2773
MRPL37	39S ribosomal protein L37, mitochondrial			+	1.2773
MRPL45	39S ribosomal protein L45, mitochondrial			+	1.1217
WDR4	tRNA (guanine-N(7)-)-methyltransferase subunit WDR4			+	1.2773
PFDN6	Prefoldin subunit 6			+	1.2773
GTPBP10	GTP-binding protein 10			+	1.2773
bK150C2.9;APOBEC3D	Probable DNA dC->dU-editing enzyme APOBEC-3D			+	1.2773
MRPS6	28S ribosomal protein S6, mitochondrial			+	1.1217
MRPL48	39S ribosomal protein L48, mitochondrial			+	1.2773
MTCH2	Mitochondrial carrier homolog 2			+	1.1217
SOGA1	Protein SOGA1;N-terminal form;C-terminal 80 kDa form			+	1.2773
CIRBP	Cold-inducible RNA-binding protein			+	1.1217
RP11-452K12.9;EXOSC1	Exosome complex component CSL4			+	1.2773
TP53BP2	Apoptosis-stimulating of p53 protein 2			+	1.2773
ATP6V1E1	V-type proton ATPase subunit E 1			+	1.2773
DAP3	28S ribosomal protein S29, mitochondrial			+	1.1217
RBM22	Pre-mRNA-splicing factor RBM22			+	1.2773
COX6B1	Cytochrome c oxidase subunit 6B1			+	1.2773
P4HB	Protein disulfide-isomerase			+	1.2773
XPO1	Exportin-1			+	1.1217
PFN1	Profilin-1			+	1.2773
U2AF2	Splicing factor U2AF 65 kDa subunit			+	1.2773
CALU	Calumenin			+	1.2773
LSM14A	Protein LSM14 homolog A			+	1.2773
TRAP1	Heat shock protein 75 kDa, mitochondrial			+	1.2773
SACS	Sacsin			+	1.2773
LRCH3	Leucine-rich repeat and calponin homology domain-containing protein 3			+	1.1217
LTV1	Protein LTV1 homolog			+	1.2773
RPS6KA3	Ribosomal protein S6 kinase alpha-3			+	1.2773
IDH2	Isocitrate dehydrogenase [NADP];Isocitrate dehydrogenase [NADP], mitochondrial			+	1.2773
TECR	Trans-2,3-enoyl-CoA reductase			+	1.2773
ATP2A2	Sarcoplasmic/endoplasmic reticulum calcium ATPase 2			+	1.2773
TRMT112	tRNA methyltransferase 112 homolog			+	1.2773
RPUSD4	RNA pseudouridylate synthase domain-containing protein 4			+	1.2773
PRKAA1	5-AMP-activated protein kinase catalytic subunit alpha-1			+	1.2773
PHF14	PHD finger protein 14			+	1.2773
KANK2	KN motif and ankyrin repeat domain-containing protein 2			+	1.2773
YME1L1	ATP-dependent zinc metalloprotease YME1L1			+	1.2773
SHROOM3	Protein Shroom3			+	1.2773
LRCH4	Leucine-rich repeat and calponin homology domain-containing protein 4			+	1.2773
PML	Protein PML			+	1.1217
37500	Septin-2			+	1.2773
FBXW8	F-box/WD repeat-containing protein 8			+	1.2773
PARP4	Poly [ADP-ribose] polymerase 4			+	1.2773
NAP1L1	Nucleosome assembly protein 1-like 1			+	1.1217
KANK1	KN motif and ankyrin repeat domain-containing protein 1			+	1.1217
RNF213	E3 ubiquitin-protein ligase RNF213			+	1.1217
EIF6	Eukaryotic translation initiation factor 6			+	1.1217
SLC25A22	Mitochondrial glutamate carrier 1			+	1.1217
PHLDB1	Pleckstrin homology-like domain family B member 1			+	1.1217
LSM4	U6 snRNA-associated Sm-like protein LSm4			+	1.1217
ERP44	Endoplasmic reticulum resident protein 44			+	1.1217
ZNFX1	NFX1-type zinc finger-containing protein 1			+	1.1217
UNK	RING finger protein unkempt homolog			+	1.1217
UBAP2L	Ubiquitin-associated protein 2-like			+	1.1217
HK2	Hexokinase-2			+	1.2773
RAN	GTP-binding nuclear protein Ran			+	1.2773
HSPE1	10 kDa heat shock protein, mitochondrial			+	1.2773
RCC1	Regulator of chromosome condensation			+	1.2773
HIST1H2BO	Histone H2B type 1-O			+	1.1217
DNM2	Dynamin-2			+	1.2773
PSMC1	26S protease regulatory subunit 4			+	1.2773
RNH1	Ribonuclease inhibitor			+	1.1217
HSP90B1	Endoplasmin			+	1.1217
HERC2	E3 ubiquitin-protein ligase HERC2			+	1.2773
RRM1	Ribonucleoside-diphosphate reductase large subunit;Ribonucleoside-diphosphate reductase			+	1.1217
ACO2	Aconitate hydratase, mitochondrial			+	1.2773
	Ig lambda chain V-III region LOI			+	1.2773
TFRC	Transferrin receptor protein 1;Transferrin receptor protein 1, serum form			+	1.2773
PSMA8;PSMA7	Proteasome subunit alpha type;Proteasome subunit alpha type-7;Proteasome subunit alpha type-7-like			+	1.1217
NUP188	Nucleoporin NUP188 homolog			+	1.2773
S100A11	Protein S100-A11			+	1.1217
CTBP2;CTBP1	C-terminal-binding protein 2;C-terminal-binding protein 1			+	1.2773
LASP1	LIM and SH3 domain protein 1			+	1.2773
PSMC4	26S protease regulatory subunit 6B			+	1.2773
ASH2L	Set1/Ash2 histone methyltransferase complex subunit ASH2			+	1.2773
FTSJ1	Putative ribosomal RNA methyltransferase 1			+	1.2773
LANCL1	LanC-like protein 1			+	1.2773
RAC2;RAC1;RAC3	Ras-related C3 botulinum toxin substrate 2;Ras-related C3 botulinum toxin substrate 1;Ras-related C3 botulinum toxin substrate 3			+	1.2773
KPNA3	Importin subunit alpha-3			+	1.1217
EIF3M	Eukaryotic translation initiation factor 3 subunit M			+	1.2773
GMDS	GDP-mannose 4,6 dehydratase			+	1.2773
RPA2	Replication protein A 32 kDa subunit			+	1.2773
UBA1	Ubiquitin-like modifier-activating enzyme 1			+	1.2773
DLD	Dihydrolipoyl dehydrogenase;Dihydrolipoyl dehydrogenase, mitochondrial			+	1.1217
RNPS1	RNA-binding protein with serine-rich domain 1			+	1.2773
PSMC6	26S protease regulatory subunit 10B			+	1.2773
ABHD14B	Abhydrolase domain-containing protein 14B			+	1.2773
	Ig kappa chain V-III region VG;Ig kappa chain V-III region POM;Ig kappa chain V-III region CLL			+	1.2773
MSH6	DNA mismatch repair protein Msh6			+	1.2773
UBA52	Ubiquitin-60S ribosomal protein L40;Ubiquitin;60S ribosomal protein L40			+	1.2773
GPX1	Glutathione peroxidase 1			+	1.2773
UBAP2L				+	1.2773
RPL11				+	1.2773
PHF5A	PHD finger-like domain-containing protein 5A			+	1.2773
NFS1	Cysteine desulfurase, mitochondrial			+	1.2773
ACTR1A;ACTR1B	Alpha-centractin;Beta-centractin			+	1.2773
AK2	Adenylate kinase 2, mitochondrial			+	1.2773
MED25	Mediator of RNA polymerase II transcription subunit 25			+	1.2773
CDC42EP1	Cdc42 effector protein 1			+	1.2773
DROSHA	Ribonuclease 3			+	1.1217
AHSA1	Activator of 90 kDa heat shock protein ATPase homolog 1			+	1.1217
MRPL22	39S ribosomal protein L22, mitochondrial			+	1.2773
YTHDC2	Probable ATP-dependent RNA helicase YTHDC2			+	1.2773
UGDH	UDP-glucose 6-dehydrogenase			+	1.2773
MLF2	Myeloid leukemia factor 2			+	1.2773
PRDX3	Thioredoxin-dependent peroxide reductase, mitochondrial			+	1.2773
CAPN2	Calpain-2 catalytic subunit			+	1.2773
SNRPG	Small nuclear ribonucleoprotein G;Small nuclear ribonucleoprotein G-like protein			+	1.2773
RIPK1	Receptor-interacting serine/threonine-protein kinase 1			+	1.2773
ZMIZ2	Zinc finger MIZ domain-containing protein 2			+	1.2773
HSPB8	Heat shock protein beta-8			+	1.2773
SYMPK	Symplekin			+	1.2773
MRPL47	39S ribosomal protein L47, mitochondrial			+	1.2773
MOCOS	Molybdenum cofactor sulfurase			+	1.2773
SIK3;KIAA0999	Serine/threonine-protein kinase SIK3			+	1.2773
PES1	Pescadillo homolog			+	1.2773
PMPCB	Mitochondrial-processing peptidase subunit beta			+	1.2773
CDK9	Cyclin-dependent kinase 9			+	1.2773
USP54	Inactive ubiquitin carboxyl-terminal hydrolase 54			+	1.2773
RBM9;RBFOX2	RNA binding protein fox-1 homolog 2			+	1.2773
SCAF11	Protein SCAF11			+	1.2773
CRTC2	CREB-regulated transcription coactivator 2			+	1.2773
MRPL24	39S ribosomal protein L24, mitochondrial			+	1.2773
PLEKHA5	Pleckstrin homology domain-containing family A member 5			+	1.2773
SMG6	Telomerase-binding protein EST1A			+	1.2773
ASCC1	Activating signal cointegrator 1 complex subunit 1			+	1.2773
KEAP1	Kelch-like ECH-associated protein 1			+	1.2773
PIK3C2A	Phosphatidylinositol 4-phosphate 3-kinase C2 domain-containing subunit alpha			+	1.2773
PRPF31	U4/U6 small nuclear ribonucleoprotein Prp31			+	1.2773
DHX29	ATP-dependent RNA helicase DHX29			+	1.2773
RBM14/RBM4 fusion				+	1.1217
CUL1	Cullin-1			+	1.2773
ATP5C1	ATP synthase gamma chain;ATP synthase subunit gamma, mitochondrial			+	1.2773
SFRS11;SRSF11	Serine/arginine-rich splicing factor 11			+	1.2773
NDUFA5;DKFZp781K1356	NADH dehydrogenase [ubiquinone] 1 alpha subcomplex subunit 5			+	1.2773
DUSP11	RNA/RNP complex-1-interacting phosphatase			+	1.2773
SMC4	Structural maintenance of chromosomes protein;Structural maintenance of chromosomes protein 4			+	1.2773
DGCR14	Protein DGCR14			+	1.2773
MST4;STK25;STK24	Serine/threonine-protein kinase MST4;Serine/threonine-protein kinase 25;Serine/threonine-protein kinase 24;Serine/threonine-protein kinase 24 36 kDa subunit;Serine/threonine-protein kinase 24 12 kDa subunit			+	1.2773
ARPC3	Actin-related protein 2/3 complex subunit 3			+	1.2773
RASAL2	Ras GTPase-activating protein nGAP			+	1.2773
DNAJC9	DnaJ homolog subfamily C member 9			+	1.2773
GNB1L	Guanine nucleotide-binding protein subunit beta-like protein 1			+	1.2773
UPF3B	Regulator of nonsense transcripts 3B			+	1.2773
RBPMS;RBPMS2	RNA-binding protein with multiple splicing;RNA-binding protein with multiple splicing 2			+	1.2773
MTERFD1	mTERF domain-containing protein 1, mitochondrial			+	1.1217
G6PD	Glucose-6-phosphate 1-dehydrogenase			+	1.1217
SFXN3	Sideroflexin-3			+	1.1217
PHGDH	D-3-phosphoglycerate dehydrogenase			+	1.1217
ABCF1	ATP-binding cassette sub-family F member 1			+	1.1217
SDHB	Succinate dehydrogenase [ubiquinone] iron-sulfur subunit, mitochondrial			+	1.1217
TUBB2A;TUBB2B	Tubulin beta-2A chain;Tubulin beta-2B chain			+	1.1217
TNKS1BP1	182 kDa tankyrase-1-binding protein			+	1.1217
OTUD4	OTU domain-containing protein 4			+	1.1217
MRPS31	28S ribosomal protein S31, mitochondrial			+	1.1217
GRSF1	G-rich sequence factor 1			+	1.1217
OAS3	2-5-oligoadenylate synthase 3			+	1.1217
DPF1	Zinc finger protein neuro-d4			+	1.1217
POLR2H	DNA-directed RNA polymerases I, II, and III subunit RPABC3			+	1.1217
DHX57	Putative ATP-dependent RNA helicase DHX57			+	1.1217
PLCG1	1-phosphatidylinositol 4,5-bisphosphate phosphodiesterase gamma-1			+	1.1217
RCN2	Reticulocalbin-2			+	1.1217
